# Supplementary material for: Enhanced tumor response to adoptive T cell therapy with PHD2/3-deficient CD8 T cells
Source: Nat Commun. 2024 Sep 6;15:7789. doi: 10.1038/s41467-024-51782-z (PMC11379939; doi:10.1038/s41467-024-51782-z)
Supplement: Supplementary file 4 — Source Data [file 41467_2024_51782_MOESM4_ESM.zip]

Archive with 12 entries (12 files):
- Figure 1 new.xlsx
- Figure 2 new.xlsx
- Figure 3 new.xlsx
- Figure 4 new.xlsx
- Figure 5 new.xlsx
- Figure 6 new.xlsx
- Figure 7 new.xlsx
- Figure 8 new.xlsx
- Source Data file [38].pdf
- Supplementary figure 1 .xlsx
- Supplementary figure 2 .xlsx
- Supplementary figure 3 .xlsx
