# Supplementary material for: Enhanced tumor response to adoptive T cell therapy with PHD2/3-deficient CD8 T cells
Source: Nat Commun. 2024 Sep 6;15:7789. doi: 10.1038/s41467-024-51782-z (PMC11379939; doi:10.1038/s41467-024-51782-z)
Supplement: Supplementary file 4 — Source Data [file 41467_2024_51782_MOESM4_ESM.zip › Figure 1 new.xlsx]

## Sheet: Figure 1c
Figure 1c
		Tumour volume (mm³)
	Days after ACT	No ACT + PBS											Scramble + PBS											HIF-1α KO + PBS										PHD2/3 KO + PBS									No ACT + CTX
	-1	332.869	499.411	411.704	266.004	298.722	309.504	295.587	292.309	350.801	545.004	691.485	507.635	265	362	299	815.258	262	316	392	216	488.841	316	397	240	274	318	336	141.243	423	302	277	243	336.516	174.411	442.949	480.914	313	272.057	261.879	398.046	257.731	556.736	83.033	322.696	487.127	194.987	361.879	182.068
	1	271.296	625.761	775.163	336.492	484.315	707.547	403.036	523.177	418.678	878.978	633.962	523.782	520.888	896.288	517.025	1077.42	358	392	665.53	523.65	720.701	392	641.106	240.725	316.889	861.818	402	229.262	924.521	641.149	635.059	639.622	418.022	191.852	492.557	828.623	393.806	359.975	379.316	411.952	406.242	391.429	100.318	392.15	402.096	161.854	379.316	275.072
	3	549.868	880.194	915.457	379.316	1262.88	693.86	319.324	623.133	500.647	1184.39	670.34	667.924	715.554	1166.1	769.754	1466.14	866.54	594.069	875.54	756.916	738.528	594.069	827.014	325.173	443.578	1226.12	975	283.054	1190.92	870.481	623.298	897.764	511.242	340.298	500.647	962.239	341.333	415.457	588.053	432.128	364.13	404.673	132.418	516.986	406.242	129.342	588.053	335.288
	5	1009.05	1187.18	1063.48	533.708	1283.01	850.601	335.288	455.132	577.413	1191.83	1042.05	677.924	625.354	1730.93	895.489	1911.35	1353.18	503.615	1356.48	1029.99	958.445	503.615	949.536	507.79	632.942	1526.04	1001	569.34	1107.79	1264.25	872.057	1119	584.728	336.03	686.6	746.782	491.201	694.463	603.253	500.759	528.985	400.795	124.729	321.392	442.949	403.036	603.253	380.267
	7	1574.29	1639.46	1848.24	793.103	1283.01	1685	255.054	448.545	1021.36	1606.07	1445.66			2780.13	1663.25		1503.52	634.526	1578.6	1422	1068.75	534.526	881.161	507.79	957.765	2279	1203.65	545.584	1629.28	1386.62	936.323	1119	669.705	360.524	468.042	1373.44	471.666	866.163	794.328	517.567	533.436	401.154	124.729	355.422	434.526	281.554	794.328	625.761
	9																																	730.98	466.29	910.862	1602.34	571.666	963.886	1166.98	632.338	810.539	680.595	126.424	419.661	360.69	292.068	1166.98	625.761
	11																																	1013.89	859.975	1118.5	1664.38	632.933	933.994	1065.39	976.305	1150.69	936.582	320.08	619.269	360.69	279.256	1065.39	625.761
	13																																	1407.1	1545.12	1262.88	1664.38	905.173	1564.58	1385.32	1205.82	1150.69	1128.44	463.726	778.422	360.69	396.111	1240.47	625.761
	15																																										1845.56	635.059	1161.15	360.69	396.111	1385.32	625.761
	17
	19
	21
	23
			Group 1			Group2			p-value
			Scramble + PBS		vs	PHD2/3 KO + PBS		*	0.0120
			Scramble + CTX		vs	PHD2/3 KO + CTX		**	0.0071
			PHD2/3 KO + PBS		vs	No ACT + CTX		ns	0.5585
			No ACT + CTX		vs	PHD2/3 KO + CTX		**	0.0012
[truncated: 34 more columns]

## Sheet: Figure 1d1
Figure 1d1
		Tumour volume (mm³)
	Days after ACT	No ACT + PBS
	-1	332.869	499.411	411.704	266.004	298.722	309.504	295.587	292.309	350.801	545.004	691.485
	1	271.296	625.761	775.163	336.492	484.315	707.547	403.036	523.177	418.678	878.978	633.962
	3	549.868	880.194	915.457	379.316	1262.88	693.86	319.324	623.133	500.647	1184.39	670.34
	5	1009.05	1187.18	1063.48	533.708	1283.01	850.601	335.288	455.132	577.413	1191.83	1042.05
	7	1574.29	1639.46	1848.24	793.103	1283.01	1685	255.054	448.545	1021.36	1606.07	1445.66

## Sheet: Figure 1d2
Figure 1d2
		Tumour volume (mm³)
	Days after ACT	No ACT + CTX
	-1	556.736	83.033	322.696	487.127	194.987	361.879	182.068	517.688	616.981	597.699	677.053
	1	391.429	100.318	392.15	402.096	161.854	379.316	275.072	597.915	612.3	658.726	480.198
	3	404.673	132.418	516.986	406.242	129.342	588.053	335.288	402.498	640.939	587.641	752.662
	5	400.795	124.729	321.392	442.949	403.036	603.253	380.267	570.433	675.061	443.381	655.933
	7	401.154	124.729	355.422	434.526	281.554	794.328	625.761	566.255	920.997	704.138	796.226
	9	680.595	126.424	419.661	360.69	292.068	1166.98	625.761	566.255	1088.41	704.138	796.226
	11	936.582	320.08	619.269	360.69	279.256	1065.39	625.761	566.255	1923.76	945.316	1122.18
	13	1128.44	463.726	778.422	360.69	396.111	1240.47	625.761	566.255	1936.17	1042.21	1502.47
	15	1845.56	635.059	1161.15	360.69	396.111	1385.32	625.761	566.255	1936.17	1510.01	1502.47

## Sheet: Figure 1d3
Figure 1d3
		Tumour volume (mm³)
	Days after ACT	Scramble + PBS
	-1	507.635	265	362	299	815.258	262	316	392	216	488.841	316
	1	523.782	520.888	896.288	517.025	1077.42	358	392	665.53	523.65	720.701	392
	3	667.924	715.554	1166.1	769.754	1466.14	866.54	594.069	875.54	756.916	738.528	594.069
	5	677.924	625.354	1730.93	895.489	1911.35	1353.18	503.615	1356.48	1029.99	958.445	503.615
	7			2780.13	1663.25		1503.52	634.526	1578.6	1422	1068.75	534.526

## Sheet: Figure 1d4
Figure 1d4
		Tumour volume (mm³)
	Days after ACT	Scramble + CTX
	-1	416	268	370	466	252	235	423	423	235	565.883
	1	715.554	726.593	522.069	813.003	348.988	179.503	365.806	470.412	324.952	571.7
	3	523.333	735.849	699.557	663.331	305.722	258.024	334.295	549.827	267.947	512.101
	5	491.612	667.082	393.233	473.699	301.44	220.781	205.147	584.579	292.068	659.081
	7	652.111	625.272	292.269	575.667	437.873	310.182	145.068	304.257	159.749	290.685
	9	471.836	502.765	251.735	492.557	432.629	274.98	131.88	357.457	262.995	439.296
	11	495.713	511.473	250.89	366.85	282.014	192.344	166.973	508.68	267.947	442.949
	13	647.465	626.27	249.798	457.511	241.453	543.157	215.919	396.577	310.182	293.241
	15	957.765	496.773	266.517	401.154	332.735	294.741	301.44	374.879	290.186	754.94
	17	1411.59	995.252	721.219	558.498	415.422	820.739	420.802	591.025	356.919	747.967
	19	1055.04	1345.13	1039.97	495.924	669.076	1049.31	477.632	754.287	348.352	1364.82
	21	1118.67	1559.82	1353.18	578.108	786.788	1049.31	569.34	758.833	611.004	1621.14
	23	964.893	1748.89	1743.75	696.557	1209.95	1049.31	723.261	704.164	897.007	1621.14

## Sheet: Figure 1d5
Figure 1d5
		Tumour volume (mm³)
	Days after ACT	HIF-1α KO + PBS
	-1	397	240	274	318	336	141.243	423	302	277	243
	1	641.106	240.725	316.889	861.818	402	229.262	924.521	641.149	635.059	639.622
	3	827.014	325.173	443.578	1226.12	975	283.054	1190.92	870.481	623.298	897.764
	5	949.536	507.79	632.942	1526.04	1001	569.34	1107.79	1264.25	872.057	1119
	7	881.161	507.79	957.765	2279	1203.65	545.584	1629.28	1386.62	936.323	1119

## Sheet: Figure 1d6
Figure 1d6
		Tumour volume (mm³)
	Days after ACT	HIF-1α KO + CTX
	-1	317	419	390.928	504	323	413	576.385	230	267	320	329
	1	306.474	783.619	310.282	552.87	262.697	301.44	617.533	306.15	316.814	264.269	249.469
	3	305.66	453.73	243.591	487.485	395.614	535.593	799.645	271.819	425.473	286.556	242.102
	5	431.114	327.999	248.349	665.472	423.9	448.105	1028.13	219.135	277.62	271.966	523.333
	7	390.136	179.503	325.173	692.37	296.232	402.705	938.472	350.306	278.121	214.324	332.869
	9	368.53	169.653	332.869	459.375	281.118	448.352	1012.61	322.729	306.446	114.321	242.444
	11	267.729	142.171	411.943	650.943	288.564	394.798	1360.81	282.077	280.887	179.503	397.951
	13	295.947	157.399	363.834	699.557	263.772	392.977	1248.35	270.204	348.679	188.4	415.401
	15	309.663	179.503	601.833	748.033	324.243	494.798	844.687	189.97	543.155	228.853	348.627
	17	584.56	344.617	938.472	1338.4	318.657	623.425	1239.2	422.016	1176.3	320.08	397.164
	19	708.98	370.31	1080.43	761.146	651	873.205	1671.18	594.02	1335.29	578.491	540.18
	21	1153.55	646.819	1294.84	845.037	787.455	1023.52	1049.14	547.362	1352.41	753.6	776.22
	23	1338.06	941.187	1314.53	1077.65	1285					783.192	819.391

## Sheet: Figure 1d7
Figure 1d7
		Tumour volume (mm³)
	Days after ACT	PHD2/3 KO + PBS
	-1	336.516	174.411	442.949	480.914	313	272.057	261.879	398.046	257.731
	1	418.022	191.852	492.557	828.623	393.806	359.975	379.316	411.952	406.242
	3	511.242	340.298	500.647	962.239	341.333	415.457	588.053	432.128	364.13
	5	584.728	336.03	686.6	746.782	491.201	694.463	603.253	500.759	528.985
	7	669.705	360.524	468.042	1373.44	471.666	866.163	794.328	517.567	533.436
	9	730.98	466.29	910.862	1602.34	571.666	963.886	1166.98	632.338	810.539
	11	1013.89	859.975	1118.5	1664.38	632.933	933.994	1065.39	976.305	1150.69
	13	1407.1	1545.12	1262.88	1664.38	905.173	1564.58	1385.32	1205.82	1150.69

## Sheet: Figure 1d8
Figure 1d8
		Tumour volume (mm³)
	Days after ACT	PHD2/3 KO + CTX
	-1	461.684	279.641	277.62	216.326	537.792	187.307	207	258	398.046
	1	336.03	154.728	192.583	190.289	837.995	222.463	241.032	331.584	211.952
	3	315.212	183.048	197.454	157.295	344.852	247.867	254.089	332.338	232.128
	5	162.015	124.344	14.13	86.35	237.052	138.26	195.73	430.795	200.759
	7	183.241	183.241	14.13	164.447	383.559	113.04	360.39	381.51	317.567
	9	102.109	108.317	14.13	184.632	463.535	179.503	374.742	364.742	332.338
	11	59.346	142.826	14.13	180.892	156.372	179.503	372.782	352.222	376.305
	13	88.51	261.085	14.13	225.654	190.289	253.785	463.295	428.469	549.868
	15	113.04	204.384	14.13	328.645	14.13	238.74	346.862	331.682	605.824
	17	116.808	236.701	127.521	429.661	14.13	451	398.87	409.097	506.947
	19	119.714	346.103	220.319	554.733	14.13	496.325	380.498	408.393	903.575
	21	273.05	462.051	313.548	306.638	14.13	596.885	437.5	604.555	1123.23
	23	281.554	355.408	389.059	701.022	127.521	704.711	487.401	484.316	1166.1

## Sheet: Figure 1e
Figure 1e
		Days	Scramble + CTX	HIF-1α KO + CTX	Scramble + PBS	HIF-1α KO + PBS	PHD2/3 KO + CTX	PHD2/3 KO + PBS	No ACT + CTX	No ACT + PBS
		15		1
		29		1
		39		1
		25		1
		31		1
		23		1								1	dead
		33		1
		21		1
		35		1
		31		1
		35		1
		29		1
		23		1
		23		1
		17		1
		25	1
		23	1
		25	1
		23	1
		23	1
		19	1
		27	1
		21	1
		37	1
		29	1
		23	1
		29	1
		25	1
		30	1
		19	1
		10				1
		5				1
		21				1
		10				1
		13				1
		13				1
		15				1
		19				1
		7				1
		7				1
		7				1
		5			1
		7			1
		10			1
		10			1
		16			1
		18			1
		21			1
		7			1
		7			1
		40					1
		41					1
		38					1
		38					1
		38					1
		17						1
		17						1
		19						1
		13						1
		19						1
		20							1
		20							1
		24							1
		14							1
		20							1
		12							1
		13							1
		15							1
		28							1
		25							1
		20							1
		10								1
		12								1
		8								1
		13								1
		20								1
		15								1
		9								1
		12								1
		15								1
		23						1
		22						1
		19						1
		35					1
		40					1
		39					1
		33					1
