# Supplementary material for: Enhanced tumor response to adoptive T cell therapy with PHD2/3-deficient CD8 T cells
Source: Nat Commun. 2024 Sep 6;15:7789. doi: 10.1038/s41467-024-51782-z (PMC11379939; doi:10.1038/s41467-024-51782-z)
Supplement: Supplementary file 4 — Source Data [file 41467_2024_51782_MOESM4_ESM.zip › Figure 2 new.xlsx]

## Sheet: Figure 2a
Figure 2a
		Fold change of alive cells (relative to scramble in normoxia)
		21% O2												1% O2
		Scramble				HIF-1α KO				PHD2/3 KO				Scramble				HIF-1α KO				PHD2/3 KO
	24h	1.08719	2.1825	1.8001	1	1.12807	2.373	1.7278	0.6596	1.29973	2.0794	2.0108	1.7568	1.09537	1.3492	1.721	0.8365	1.11172	1.4762	1.7755	0.7345	1.10354	1.5767	1.7473	1.5533
	48h	4.95368	7.87302	9.09954	6.14272	5.65668	8.15873	8.54085	4.39954	4.20163	8.39683	7.44212	8.80786	2.30518	3.28571	6.26621	6.16638	2.28883	3.5873	7.35398	4.25262	2.12534	3.69841	6.26768	8.40737
	72h	20.7868	21.345	13.266	15.781	23.3064	22.118	14.497	15.679	17.1219	18.897	16.627	17.852	10.193	6.9576	8.3314	12.087	9.27675	7.7306	13.422	8.651	9.70623	7.0005	9.7681	12.676
					Group 1			Group 2			p-value
				48h	21% O2 scramble		vs	21% O2 HIF-1α KO		ns	0.9998
					21% O2 scramble		vs	21% O2 PHD2/3 KO		ns	>0.9999
					1 % O2 scramble		vs	1% O2 HIF-1α KO		ns	>0.9999
					1 % O2 scramble		vs	1% O2 PHD2/3 KO		ns	0.9987
					21% O2 scramble		vs	1 % O2 scramble		ns	0.5059
					21% O2 PHD2/3 KO		vs	1% O2 PHD2/3 KO		ns	0.9276
					21% O2 HIF-1α KO		vs	1% O2 HIF-1α KO		ns	0.6352
				72h	21% O2 scramble		vs	21% O2 HIF-1α KO		ns	0.9985
					21% O2 scramble		vs	21% O2 PHD2/3 KO		ns	>0.9999
					1 % O2 scramble		vs	1% O2 HIF-1α KO		ns	0.9999
					1 % O2 scramble		vs	1% O2 PHD2/3 KO		ns	0.9998
					21% O2 scramble		vs	1 % O2 scramble		ns	0.0873
					21% O2 PHD2/3 KO		vs	1% O2 PHD2/3 KO		*	0.0189
					21% O2 HIF-1α KO		vs	1% O2 HIF-1α KO		ns	0.1013

## Sheet: Figure 2b
Figure 2b
		Fold change of dye dilution (relative to scramble in normoxia)
		Scramble					HIF-1α KO					PHD2/3 KO
	Normoxia	1	1	1	1	1	0.93177	1.21901	0.96822	1.00019	1.13604	0.890849	1.04184	0.800368	0.940424	0.877183
	Hypoxia	0.719568	0.588712	0.820886	0.660687	0.739823	0.731636	0.732568	0.615923	0.796289	0.928345	0.62793	0.737409	0.565269	0.578547	0.679495
					Group 1			Group 2			p-value
					Normoxia scramble		vs	Normoxia HIF-1α KO		ns	0.9431
					Normoxia scramble		vs	Normoxia PHD2/3 KO		ns	0.6177
					Normoxia scramble		vs	Hypoxia scamble		***	0.0003
					Hypoxia scramble		vs	Hypoxia HIF-1α KO		ns	0.9235
					Hypoxia scramble		vs	Hypoxia PHD2/3 KO		ns	0.8323

## Sheet: Figue 2c
Figure 2c
		Fold change of % GZMBpos PRF-1pos (relative to scramble in normoxia)
		Scramble												HIF-1α KO												PHD2/3 KO
	Normoxia	0.972466	1.01601	0.88601	1.04384	0.829787	0.991037	1.00518	1.00274	1.19775	0.992958	1.10881	0.953425	0.390488	0.62612	0.626943	0.594247	0.473091	0.508963	0.792746	0.54	0.705882	0.50128	0.647668	0.494795	6.94618	3.62996	1.23316	2.2274	5.03129	3.61076	1.13472	2.26849	6.30788	3.30346	1.18653	2.32603
	Hypoxia	2.33254	1.85915	2.94301	2.16164	2.54068	1.79385	2.92228	2.30137	2.70213	1.95903	2.9171	2.55616	0.443054	0.24968	0.953425	0.0764384	0.484355	0.240077	0.594247	0.103562	0.446809	0.211268	0.54	0.0920548	7.04881	5.45455	4.18135	2.87671	6.45807	5.33931	4.18653	3.15616	8.03504	5.58899	4.11399	3.13151
						Group 1			Group 2			p-value
						Normoxia scramble		vs	Normoxia HIF-1α KO		ns	0.9233
						Normoxia scramble		vs	Normoxia PHD2/3 KO		****	<0.0001
						Normoxia scramble		vs	Hypoxia scamble		*	0.0209
						Hypoxia scramble		vs	Hypoxia HIF-1α KO		***	0.0002
						Hypoxia scramble		vs	Hypoxia PHD2/3 KO		****	<0.0001

## Sheet: Figure 2d1
Figure 2d1
		Fold change of GITR MFI (relative to scramble in normoxia)
		Scramble									HIF-1α KO									PHD2/3 KO
	Normoxia	0.990476	0.953371	1.03492	0.990476	1.01905	0.967399	1.01905	1.02757	0.997681	0.746667	0.807988	0.901105	0.709524	0.840418	0.885554	0.62381	0.778307	0.890874	3.40952	1.76317	2.05797	3.8	1.84476	1.92375	2.87619	1.82058	1.92375
	Hypoxia	4.92429	1.73717	2.76101	4.9919	1.72233	2.74301	4.92429	1.72975	2.48806	1.3781	0.779681	0.797981	1.37524	0.795346	0.811485	1.4619	0.748351	0.855681	4.98048	1.87871	3.30692	4.9919	1.8952	3.57496	5.24762	1.78692	3.1289
						Group 1			Group 2			p-value
						Normoxia scramble		vs	Normoxia HIF-1α KO		ns	0.9966
						Normoxia scramble		vs	Normoxia PHD2/3 KO		*	0.0215
						Normoxia scramble		vs	Hypoxia scamble		****	<0.0001
						Hypoxia scramble		vs	Hypoxia HIF-1α KO		****	<0.0001
						Hypoxia scramble		vs	Hypoxia PHD2/3 KO		ns	0.9765

## Sheet: Figure 2d2
Figure 2d2
		Fold change of CD69 MFI (relative to scramble in normoxia)
		Scramble												HIF-1α KO												PHD2/3 KO
	Normoxia	1.25913	1.0834	0.988732	1.03441	0.846684	1.01038	1.02254	1.03441	0.894188	0.906225	0.988732	0.931178	0.578987	0.748204	0.183965	1.1366	0.466654	0.738627	0.153413	1.1366	0.515835	0.796089	0.176165	1.1366	1.31837	1.95132	2.24594	1.65798	1.26863	1.81724	2.07302	1.65798	1.21665	1.85196		1.65798
	Hypoxia	1.92306	2.92937	2.20108	2.2732	1.86215	3.17837	2.16143	2.2732	1.55477	2.54749	2.18353	1.86653	0.247578	0.612929	0.47974	0.827946	0.300671	0.623703	0.446587	0.827946	0.257079	0.578212	0.383532	0.827946	2.82228	4.07741	3.75341	4.85923	1.59221	3.5399	3.59675	4.13973	1.57656	3.94932	3.49079	3.8269
						Group 1			Group 2			p-value
						Normoxia scramble		vs	Normoxia HIF-1α KO		ns	0.5201
						Normoxia scramble		vs	Normoxia PHD2/3 KO		*	0.0159
						Normoxia scramble		vs	Hypoxia scamble		****	<0.0001
						Hypoxia scramble		vs	Hypoxia HIF-1α KO		****	<0.0001
						Hypoxia scramble		vs	Hypoxia PHD2/3 KO		****	<0.0001

## Sheet: Figure 2d3
Figure 2d3
		Fold change of CD137 MFI (relative to scramble in normoxia)
		Scramble									HIF-1α KO									PHD2/3 KO
	Normoxia	0.970235	1.06213	1.0012	1.03721	0.988166	0.986795	0.992559	0.949704	1.012	0.771036	1.02663	0.57623	0.748712	0.911243	0.626651	0.705781	0.949704	0.641056	2.24957	1.89941	1.21008	2.36978	1.86095	1.15606	2.11219	1.78698	1.21369
	Hypoxia	3.52299	2.35503	3.29892	3.75895	2.08876	3.17647	3.73489	2.05325	3.67347	0.882656	1.25444	0.442977	0.903263	1.28994	0.403361	0.838008	1.36686	0.421369	4.97997	4.31953	3.64466	4.61935	4.08284	4.27851	4.2759	3.49112	3.29892
						Group 1			Group 2			p-value
						Normoxia scramble		vs	Normoxia HIF-1α KO		ns	0.8870
						Normoxia scramble		vs	Normoxia PHD2/3 KO		**	0.0086
						Normoxia scramble		vs	Hypoxia scamble		****	<0.0001
						Hypoxia scramble		vs	Hypoxia HIF-1α KO		****	<0.0001
						Hypoxia scramble		vs	Hypoxia PHD2/3 KO		***	0.0001

## Sheet: Figure 2d4
Figure 2d4
		Fold change of CTLA-4 MFI (relative to scramble in normoxia)
		Scramble									HIF-1α KO									PHD2/3 KO
	Normoxia	0.874593	0.805263	0.978349	1.07492	1.09737	0.994587	1.05049	1.09737	1.02706	1.03583	1.06579	0.945873	1.0114	1.08947	0.958051	1.00163	1.09737	0.933694	1.62704	1.30263	1.30311	1.62215	1.30263	1.28281	1.64658	1.27895	1.29093
	Hypoxia	1.33876	1.34211	1.0636	1.35831	1.41316	1.04736	1.31433	1.43684	1.0636	1.03583	1.06579	0.856563	1.05049	1.05789	0.872801	1.07003	1.06579	0.872801	1.49511	1.46842	1.2341	1.52932	1.46053	1.25034	1.54886	1.46053	1.2138
						Group 1			Group 2			p-value
						Normoxia scramble		vs	Normoxia HIF-1α KO		ns	0.9998
						Normoxia scramble		vs	Normoxia PHD2/3 KO		****	<0.0001
						Normoxia scramble		vs	Hypoxia scamble		***	0.0007
						Hypoxia scramble		vs	Hypoxia HIF-1α KO		***	0.0005
						Hypoxia scramble		vs	Hypoxia PHD2/3 KO		ns	0.1768

## Sheet: Figure 2d5
Figure 2d5
		PD-1pos LAG3pos (% of total alive cells)
		Scramble									HIF-1α KO									PHD2/3 KO
	Normoxia	1.72	5.42	5.56	3.29	6.14	5.34	2.89	5.97	6.31	1.09	2.75	1.83	0.93	2.66	2.47	0.83	2.55	3.92	14.6	20.1	26.9	14.3	20.5	29.4	14.3	20.4	27.1
	Hypoxia	19.3	13.7	4.62	21.8	14.9	5.92	19.7	12.2	4.36	5.9	4.75	1.01	5.92	4	4.44	5.96	3.83	2.06	29.8	25.8	18.2	28.5	25.1	14.8	25.2	24.7	25.9
						Group 1			Group 2			p-value
						Normoxia scramble		vs	Normoxia HIF-1α KO		ns	0.7808
						Normoxia scramble		vs	Normoxia PHD2/3 KO		****	<0.0001
						Normoxia scramble		vs	Hypoxia scamble		**	0.0022
						Hypoxia scramble		vs	Hypoxia HIF-1α KO		***	0.0010
						Hypoxia scramble		vs	Hypoxia PHD2/3 KO		****	<0.0001

## Sheet: Figure 2e left
Figure 2e left
		Fold change of Eomes mRNA copies (relative to scramble in normoxia)
		Scramble												HIF-1α KO												PHD2/3 KO
	Normoxia	1.08365	1.11	0.806349	0.882095	0.938412	1.17949	0.642906	1.20898	1.14811	0.932937	1.04632	1.02074	1.10589	0.849181	1.68323	0.954268	0.982875	0.956797	1.47002		1.4838	1.25352	1.18805	1.46297	0.5199	0.493993	0.523588	0.669385	0.61656	0.559342	0.630711	0.566733	0.782725	0.504659	0.411053	0.402734
	Hypoxia	0.300465	0.261353	0.31564	0.443662	0.541859	0.442817	0.920046	0.667787	0.578346	0.15147	0.147726	0.144899	1.00562	0.774253	0.716067	1.24942	1.37857	1.27106	0.700833	1.42392	0.72068	0.50229	0.864896	0.905156	0.0832377	0.050005	0.071559	0.260725	0.173106	0.151657	0.647868	0.333996	0.567253	0.115808	0.12585	0.107115
						Group 1			Group 2			p-value
						Normoxia scramble		vs	Normoxia HIF-1α KO		ns	0.1981
						Normoxia scramble		vs	Normoxia PHD2/3 KO		***	0.0001
						Normoxia scramble		vs	Hypoxia scamble		****	<0.0001
						Hypoxia scramble		vs	Hypoxia HIF-1α KO		****	<0.0001
						Hypoxia scramble		vs	Hypoxia PHD2/3 KO		ns	0.3353

## Sheet: Figure 2e right
Figure 2e right
		Fold change of Tox mRNA copies (relative to scramble in normoxia)
		Scramble												HIF-1α KO												PHD2/3 KO
	Normoxia	0.906166	1.27072	0.823109	1.0645	0.916049	1.01945	1.34679		1.25954	1.09632	0.754155	1.14953	1.28903	1.2434	1.10635	1.58731	1.44503	1.17957	1.49461	1.40668	1.7356	1.39969	1.03323	1.40057	0.959216	1.12883	1.14071	0.977373	0.989556	0.891611	1.58166	1.0487	1.27604	0.972585	1.22683	0.94696
	Hypoxia	1.02732	1.27072	0.651571	0.588386	0.531559	0.47425	0.535423	0.450283	0.89911	0.567523	0.30933	0.287948	1.17721	1.43232	0.889881	0.943464	0.817449	1.03262	2.26643	1.79732	2.65414	1.65347	1.92125	1.71254	0.651247	0.511994	0.644832	0.701685	0.65094	0.542911	0.857474	0.536656	0.412913	0.540356	0.421814	0.439181
						Group 1			Group 2			p-value
						Normoxia scramble		vs	Normoxia HIF-1α KO		ns	0.1756
						Normoxia scramble		vs	Normoxia PHD2/3 KO		ns	0.9996
						Normoxia scramble		vs	Hypoxia scamble		*	0.0184
						Hypoxia scramble		vs	Hypoxia HIF-1α KO		****	<0.0001
						Hypoxia scramble		vs	Hypoxia PHD2/3 KO		ns	0.9975

[truncated: 1 more sheets: Figure 2f]
