# Supplementary material for: Enhanced tumor response to adoptive T cell therapy with PHD2/3-deficient CD8 T cells
Source: Nat Commun. 2024 Sep 6;15:7789. doi: 10.1038/s41467-024-51782-z (PMC11379939; doi:10.1038/s41467-024-51782-z)
Supplement: Supplementary file 4 — Source Data [file 41467_2024_51782_MOESM4_ESM.zip › Figure 3 new.xlsx]

## Sheet: Figure 3a
Figure 3a
		Extracellular IFN-g (pg/ml)
		21% O2																											1% O2
		Scramble									HIF-1α KO									PHD2/3 KO									Scramble									HIF-1α KO									PHD2/3 KO
	P511	5112.08	5470.38	5089.94	4867.72	4877.25	5267.81	5257.47	5282.19	5132.74	5093.49	5316.2	4913.04	6055.7	6640.43	6538.12	5110.64	5300.02	5019.89	3416.01	3099.53	3533.32	3287.74	4119.14	3754.86	3323.52	3041.18	3000.53	3341.18	3328.46	3493.38	2584.32	2591.59	2685.46	2452.72	2311.14	2659.12	6113.07	5956.49	6258.91	6645.35	6167.47	6308	4898.6	4980.54	4666.54	1532.69	1671.59	1483.34
	P1.204	48.537	51.674	6.496	0	17.053	171.253	-57.8151	-18.7171	4.61362	18.815	22.992	19.829	0	4.4	0	-13.2024	-49.5378	68.0241	46.915	61.965	30.03	0	0	0	21.895	10.236	18.3529	57.274	63.729	27.868	63.388	57.774	58.292	17.9992	6.8953	32.2116	0	26.392	13.645	67.044	0	0	48.8298	67.2233	20.1335	49.814	38.38	16.002
					Group 1			Group 2			p-value
				P511	21% O2 scramble		vs	21% O2 HIF-1α KO		ns	0.1386
					21% O2 scramble		vs	21% O2 PHD2/3 KO		****	<0.0001
					21% O2 scramble		vs	1 % O2 scramble		****	<0.0001
					1 % O2 scramble		vs	1% O2 HIF-1α KO		****	<0.0001
					1 % O2 scramble		vs	1% O2 PHD2/3 KO		****	<0.0001
[truncated: 6 more columns]

## Sheet: Figure 3b
Figure 3b
		Fold change of Ifng mRNA copies (relative to scramble in normoxia)
		Scramble									HIF-1α KO									PHD2/3 KO
	Normoxia	0.611026	1.29181	1.09717	1.0358	1.33694	0.62726	0.951492	1.03149	1.01702	0.67203	0.655048	0.596364	0.991963	0.754558	1.12653	0.664754	0.492809	0.966226	2.69129	2.86567	3.67949	1.65518	2.31468	2.12939	2.15668	2.44755	1.76193
	Hypoxia	2.01079	1.66127	1.43246	3.01343	2.21122	2.21409	3.01127	2.80715	3.30095	0.568583	0.672899	0.321595	0.96489	1.31092	0.985217	1.10306	1.24101	1.09491	6.19618	4.60021	7.57051	2.64118	3.17205	4.09618	4.17238	3.89621	2.85113
					Group 1			Group 2			p-value
					Normoxia scramble		vs	Normoxia HIF-1α KO		ns	0.9880
					Normoxia scramble		vs	Normoxia PHD2/3 KO		**	0.0043
					Normoxia scramble		vs	Hypoxia scramble		**	0.0045
					Hypoxia scramble		vs	Hypoxia HIF-1α KO		**	0.0023
					Hypoxia scramble		vs	Hypoxia PHD2/3 KO		****	<0.0001

## Sheet: Figure 3d left
Figure 3d left
		Fold change of CD69pos TCRP1A CD8 (relative to scramble in normoxia)
		Scramble								HIF-1α KO								PHD2/3 KO								Double KO
	Normoxia	0.984227	1.00263	1.00163	1.03155	1.03421	0.998369	0.984227	0.963158	1.14511	0.532105	0.652529	1.20189	0.531316	0.750408	1.12618	0.491842	1.90221	1.93421	1.27243	1.85489	1.91053	1.27569	1.91167	1.86316	0.901893	0.674211	0.551387	0.911356	0.663158	0.51876	0.932177	0.671842
	Hypoxia	2.35647	2.11579	1.17455	2.37539	2.03684	1.10604	1.91167	1.84737	0.674763	0.698684	0.473083	0.64164	0.703421	0.492659	0.658675	0.615	3.74763	2.82632	1.46493	3.53943	2.88947	1.52692	3.37855	2.71579	0.974763	0.947368		1.05994	0.923684	0.479608	0.9	0.844737	0.489396
					Group 1			Group 2			p-value
					Normoxia scramble		vs	Normoxia HIF-1α KO		ns	0.9730
					Normoxia scramble		vs	Normoxia PHD2/3 KO		**	0.0089
					Normoxia scramble		vs	Normoxia Double KO		ns	0.8612
					Normoxia scramble		vs	Hypoxia scramble		**	0.0012
					Hypoxia scramble		vs	Hypoxia HIF-1α KO		****	<0.0001
					Hypoxia scramble		vs	Hypoxia PHD2/3 KO		***	0.0007
					Hypoxia scramble		vs	Hypoxia Double KO		****	<0.0001

## Sheet: Figure 3d right
Figure 3d right
		Fold change of LAG3pos TCRP1A CD8 (relative to scramble in normoxia)
		Scramble								HIF-1α KO								PHD2/3 KO								Double KO
	Normoxia	0.984448	1.03425	1.00608	0.998445	1.08066	0.993917	1.01711	0.885083	0.517885	0.295028	0.597324	0.508554	0.291713	0.652068	0.531882	0.304972	2.33281	3.04972	2.35614	2.96685	3.72263	2.33748	3	3.81995	0.601866	0.41768	0.611198	0.366298	0.6618	0.625194	0.374586	0.610706
	Hypoxia	3.51788	5.33702	3.54121	4.98895	3.94161	3.45257	4.93923	3.6983	1.07776	0.555249	1.09176	0.528729	0.725061	1.12442	0.479006	0.759124	3.89114	7.42541	3.8818	7.35912	6.18005	3.86781	6.92818	6.26521	1.3717	1.1105	1.3297	1.10718	1.19465	1.28771	1.03923	1.19951
					Group 1			Group 2			p-value
					Normoxia scramble		vs	Normoxia HIF-1α KO		ns	0.7487
					Normoxia scramble		vs	Normoxia PHD2/3 KO		****	<0.0001
					Normoxia scramble		vs	Normoxia Double KO		ns	0.8592
					Normoxia scramble		vs	Hypoxia scramble		****	<0.0001
					Hypoxia scramble		vs	Hypoxia HIF-1α KO		****	<0.0001
					Hypoxia scramble		vs	Hypoxia PHD2/3 KO		***	0.0006
					Hypoxia scramble		vs	Hypoxia Double KO		****	<0.0001

## Sheet: Figure 3e left
Figure 3e left
		Fold change of Perforin MFI (relative to scramble in normoxia)
		Scramble									HIF-1α KO									PHD2/3 KO									Double KO
	Normoxia	0.992395	1.22892	0.898129	1.00761	0.893287	1.06653		0.877797	1.03534	0.992395	0.851979	0.891892	0.946768	0.753873	0.898129	0.958175	0.857143	0.866944	1.36122	1.39931	1.50936	1.45627	1.55938	1.52183	1.51331	1.65749	1.27859	1.18631	1.1463	1.05405	1.19392	1.16695	1.079	1.22433	1.23924	1.1289
	Hypoxia		1.98795	1.6341	1.47909	1.98795	1.76507	1.52472	1.89501	1.80249	1.06084	0.97074	1.19127	1.05323	1.00689	1.25988	1.08365	1.05852	0.985447	1.88973	2.27195	1.83992	2.0076	2.40103	1.7526	2.07985	2.77281	1.72765	1.47528	1.45611	1.45322	1.56654	1.4716	1.44698	1.58555	1.51807	1.45322
					Group 1			Group 2			p-value
					Normoxia scramble		vs	Normoxia HIF-1α KO		ns	0.8519
					Normoxia scramble		vs	Normoxia PHD2/3 KO		****	<0.0001
					Normoxia scramble		vs	Normoxia Double KO		ns	0.4722
					Normoxia scramble		vs	Hypoxia scramble		****	<0.0001
					Hypoxia scramble		vs	Hypoxia HIF-1α KO		****	<0.0001
					Hypoxia scramble		vs	Hypoxia PHD2/3 KO		**	0.0024
					Hypoxia scramble		vs	Hypoxia Double KO		*	0.0217

## Sheet: Figure 3e right
Figure 3e right
		Fold change of Granzyme B MFI (relative to scramble in normoxia)
		Scramble									HIF-1α KO									PHD2/3 KO									Double KO
	Normoxia	0.994514	1.11396	1.11025	1.00549	0.931979	0.866538	0.954064	1.02321		0.80284	0.825972	1.00774	0.815102	0.627208	0.814313	0.858341	0.790636	0.814313	1.43207	1.47527	1.3617	1.66699	1.62102	1.52805	1.62246	1.65813	1.02901	1.08422	1.0371	0.829787	1.05195	1.02385	0.839458	1.09261	1.12014	0.644101
	Hypoxia		1.56449	1.05029	1.11972	1.36837	1.25725	1.18683	1.42668	0.943907	0.671184	0.772968	0.750484	0.749274	0.862191	0.823985	0.751855	0.818905		2.29787	1.23675	2.45261	1.24621	1.2182	2.54352	1.3243	1.43993	1.46615	0.909971	0.90106	0.953578	0.904808	0.848057	0.88588	0.851888	0.874558	0.812379
					Group 1			Group 2			p-value
					Normoxia scramble		vs	Normoxia HIF-1α KO		ns	0.7726
					Normoxia scramble		vs	Normoxia PHD2/3 KO		**	0.0024
					Normoxia scramble		vs	Normoxia Double KO		ns	>0.9999
					Normoxia scramble		vs	Hypoxia scramble		ns	0.4985
					Hypoxia scramble		vs	Hypoxia HIF-1α KO		**	0.0065
					Hypoxia scramble		vs	Hypoxia PHD2/3 KO		**	0.0064
					Hypoxia scramble		vs	Hypoxia Double KO		ns	0.0629

## Sheet: Figure 3f1
Figure 3f1
		% GZMBpos PRF-1pos
		Scramble			HIF-1α KO			HIF-2α KO
	Normoxia	8.65	8.42	8.54	0.34	0.36	0.36	2.55	2.97	2.73
	Hypoxia	60.7	54.9	66	0.31	0.29	0.26	53.1	51.6	63.1
			Group 1			Group 2			p-value
			Normoxia scramble		vs	Normoxia HIF-1α KO		ns	0.1006
			Normoxia scramble		vs	Normoxia HIF-2α KO		ns	0.3595
			Normoxia scramble		vs	Hypoxia scramble		****	<0.0001
			Hypoxia scramble		vs	Hypoxia HIF-1α KO		****	<0.0001
			Hypoxia scramble		vs	Hypoxia HIF-2α KO		ns	0.5848

## Sheet: Figure 3f2
Figure 3f2
		Perforin MFI
		Scramble									HIF-1α KO						HIF-2α KO
	Normoxia		152	140	158	173	151	126	127	133	82.2	79.6	79.6	53.9	55.2	55.2	96.4	92.5	91.2	83.5	95.1	87.4	140	112	130
	Hypoxia	487	477	473	650	617	697	616	546	697	75.8	64.2	64.2	60.4	59.1	57.8	304	301	282	512	496	605	807	848	956
			Group 1			Group 2			p-value
			Normoxia scramble		vs	Normoxia HIF-1α KO		ns	0.8376
			Normoxia scramble		vs	Normoxia HIF-2α KO		ns	0.9787
			Normoxia scramble		vs	Hypoxia scramble		****	<0.0001
			Hypoxia scramble		vs	Hypoxia HIF-1α KO		****	<0.0001
			Hypoxia scramble		vs	Hypoxia HIF-2α KO		ns	0.9997

## Sheet: Figure 3f3
Figure 3f3
		Granzyme B MFI
		Scramble									HIF-1α KO							HIF-2α KO
	Normoxia	3299	2697	2544	3746	3575	3325	2660	2860	2734	1699	1670	1661	1892	1910	1728	2177	2198	2119	2391	2210	2002	2136	2414	2457
	Hypoxia	7253	7173	7479	4643	4682	4150	6806	6054	6703	2262	2240	2219	2214	1521	1722	3716	5824	5114	5556	3792	3739	3504	5616	5060
			Group 1			Group 2			p-value
			Normoxia scramble		vs	Normoxia HIF-1α KO		*	0.0292
			Normoxia scramble		vs	Normoxia HIF-2α KO		ns	0.2671
			Normoxia scramble		vs	Hypoxia scramble		****	<0.0001
			Hypoxia scramble		vs	Hypoxia HIF-1α KO		****	<0.0001
			Hypoxia scramble		vs	Hypoxia HIF-2α KO		*	0.0104
