# Supplementary material for: Enhanced tumor response to adoptive T cell therapy with PHD2/3-deficient CD8 T cells
Source: Nat Commun. 2024 Sep 6;15:7789. doi: 10.1038/s41467-024-51782-z (PMC11379939; doi:10.1038/s41467-024-51782-z)
Supplement: Supplementary file 4 — Source Data [file 41467_2024_51782_MOESM4_ESM.zip › Figure 4 new.xlsx]

## Sheet: Figure 4b left
Figure 4b left
		Tumour volume (mm³)
	Days after ACT	No ACT												Scramble													HIF-1α KO										PHD2/3 KO
	0	42.27	131.88	141.243	181.101	209.083	257.536	113.241	121.474	175.532	201.819	205.691	258.024	70.365	117.603	143.72	192.583	203.472	232.155	77.516	167.599	170.994	179.072	217.799	242.022	248.227	105.419	116.808	142.83	197.454	250.219	91.726	234.209	172.4	122.422	192.638	56.646	126.37	148.865	183.241	203.472	226.669	170.973	124.5	73.55	203.462	214.277
	2	127.358	348.352	108.82	207.24	380.04	425.473	176.652	233.354	315.139	246.457	178.542	218.48	88.203	328.235	152.889	307.016	267.729	359.963	136.217	239.841	63.905	150.877	342.498	229.89	482.556	187.939	103.394	197.454	308.139	286.556	233.354	315.139	101.317	178.542	157.399	128.523	120.544	148.865	183.241	149.642	132.935	200.851	283.372	47.285	234.73	139.166
	4	231.474	406.242	142.594	235.793	411.704	371.575	340.298	453.012	475.263	597.915	251.533	225.05	98.47	329.878	139.079	453.169	387.444	507.79	220.21	364.742	103.358	447.379	544.267	301.44	452.631	218.845	169.146	356.919	425.473	348.352	746.782	278.095	284.955	115.621	264.109	137.089	132.304	143.321	208.412	138.26	238.799	269.027	225.896	44.512	149.642	93.547
	7	387.996	400.072	408.597	349.972	555.206	733.691	859.502	453.012	578.001	597.915	543.694	323.725	259.362	549.257	287.251	469.526	451.84	627.381	464.276	752.83	301.44	452.631	1122.63	920.504	605.824	203.557	224.24	486.323	544.267	477.481	847.844	736.972	582.589	464.276	420.961	131.164	140.396	198.046	174.232	136.629	291.855	394.798	237.431	19.947	192.922	152.736
			Group 1		Group 2		p-value
			No ACT	vs	HIF-1α KO	ns	0.5767
			HIF-1α KO	vs	Scramble	ns	0.5430
			Scramble	vs	PHD2/3 KO	***	0.0008
			No ACT	vs	Scramble	ns	0.8563

## Sheet: Figure 4b right
Figure 4b right
		Tumor weight (g)
		No ACT	Scramble	HIF-1α KO	PHD2/3 KO
		0.49	0.65	0.46	0.21
		1	0.58	0.4	0.23
		0.45	0.42	0.44	0.17		Group 1		Group 2		p-value
		0.6	0.55	0.74	0.17		No ACT	vs	PHD2/3 KO	*	0.0165
		0.72	0.58	0.58	0.4		HIF-1α KO	vs	Scramble	ns	0.8929
		0.74	0.67	0.3	0.31		Scramble	vs	PHD2/3 KO	**	0.0045
		1.4	0.69	1.1	0.7		No ACT	vs	Scramble	ns	0.9731
		0.4	0.9	0.8	0.4
		0.39	0.4	0.559	0.1
		0.42	0.5	0.89	0.3
		0.9	1.2		0.6
		0.4	0.9
			1.1

## Sheet: Figure 4c1
Figure 4c1
		Tumour volume (mm³)
	Days after ACT	No ACT
	0	42.27	131.88	141.243	181.101	209.083	257.536	113.241	121.474	175.532	201.819	205.691	258.024
	2	127.358	348.352	108.82	207.24	380.04	425.473	176.652	233.354	315.139	246.457	178.542	218.48
	4	231.474	406.242	142.594	235.793	411.704	371.575	340.298	453.012	475.263	597.915	251.533	225.05
	7	387.996	400.072	408.597	349.972	555.206	733.691	859.502	453.012	578.001	597.915	543.694	323.725

## Sheet: Figure 4c2
Figure 4c2
		Tumour volume (mm³)
	Days after ACT	Scramble
	0	70.365	117.603	143.72	192.583	203.472	232.155	77.516	167.599	170.994	179.072	217.799	242.022	248.227
	2	88.203	328.235	152.889	307.016	267.729	359.963	136.217	239.841	63.905	150.877	342.498	229.89	482.556
	4	98.47	329.878	139.079	453.169	387.444	507.79	220.21	364.742	103.358	447.379	544.267	301.44	452.631
	7	259.362	549.257	287.251	469.526	451.84	627.381	464.276	752.83	301.44	452.631	1122.63	920.504	605.824

## Sheet: Figure 4c3
Figure 4c3
		Tumour volume (mm³)
	Days after ACT	HIF-1α KO
	0	105.419	116.808	142.83	197.454	250.219	91.726	234.209	172.4	122.422	192.638
	2	187.939	103.394	197.454	308.139	286.556	233.354	315.139	101.317	178.542	157.399
	4	218.845	169.146	356.919	425.473	348.352	746.782	278.095	284.955	115.621	264.109
	7	203.557	224.24	486.323	544.267	477.481	847.844	736.972	582.589	464.276	420.961

## Sheet: Figure 4c4
Figure 4c4
		Tumour volume (mm³)
	Days after ACT	PHD2/3 KO
	0	56.646	126.37	148.865	183.241	203.472	226.669	170.973	124.5	73.55	203.462	214.277
	2	128.523	120.544	148.865	183.241	149.642	132.935	200.851	283.372	47.285	234.73	139.166
	4	137.089	132.304	143.321	208.412	138.26	238.799	269.027	225.896	44.512	149.642	93.547
	7	131.164	140.396	198.046	174.232	136.629	291.855	394.798	237.431	19.947	192.922	152.736

## Sheet: Figure 4d left
Figure 4d left
		CD45.1pos cells per g of tumor
		No ACT	Scramble	HIF-1α KO	PHD2/3 KO
		80	2184	1908	7420
		536	2628	1452	5266.67
		0	3276	800	19913.3
		160	144	1248	12586.7
		144	396	4112	4533.33
		72	4600	808	7040.06
		252	788	2192	7501.67
		278.57	2436.81	524.294	12354.7
		188.46	2024.25	462.267	9403.18
		93.33	599.017	502.542	12085.2
			2124.08	3765.69	11279.2
			2544.65	3688.06
			2284.9
			Group 1		Group 2		p-value
			Scramble	vs	HIF-1α KO	ns	0.9958
			Scramble	vs	PHD2/3 KO	****	<0.0001

## Sheet: Figure 4d right
Figure 4d right
		% CD45.1pos out of alive CD8pos cells
		No ACT	Scramble	HIF-1α KO	PHD2/3 KO
		0.6	13.1	10.1	31.6
		2.64	11.2	9.19	24.2
		0	22.4	4.35	35.2
		0.68	10.7	8.53	29.2
		0.42	10.1	13.5	27.3
		0.51	18.1	7.18	30.4
		0.87	11.2	6.3	31.8
		0.47	17.8	19	21.1
		1.08	20.5	12.2	45.1
		0.73	14	25.8	38.5
			26.2	19.4	22.8
			38.1		22.3
			22.9		30
			Group 1		Group 2		p-value
			Scramble	vs	HIF-1α KO	ns	0.0812
			Scramble	vs	PHD2/3 KO	****	<0.0001

## Sheet: Figure 4e1
Figure 4e1
		Granzyme B MFI
		Scramble	HIF-1α KO	PHD2/3 KO
		10483	5912	10723
		4771	8411	8411
		6093	4997	8355
		7064	7301	15312
		8755	6896	9406
		6186	5103	10895
		4771	2739	12156
		6107	2539	7697
		3870	2815	13512
		5604	3686	8697
		4219	6821	6573
				6718
				9664
			Group 1		Group 2		p-value
			Scramble	vs	HIF-1α KO	ns	0.4991
			Scramble	vs	PHD2/3 KO	***	0.0007

## Sheet: Figure 4e2
Figure 4e2
		Perforin MFI
		Scramble	HIF-1α KO	PHD2/3 KO
		931	594	695
		864	619	2488
		742	547	740
		665	805	1186
		764	1091	2466
		996	1564	1942
		1478	1230	2119
		877	1649	1199
		893	1012	1256
		1612	1609	1828
		1818		2946
		1237		2136
		1646		3886
				2245
			Group 1		Group 2		p-value
			Scramble	vs	HIF-1α KO	ns	0.9843
			Scramble	vs	PHD2/3 KO	**	0.0053

[truncated: 1 more sheets: Figure 4e3]
