# Supplementary material for: Enhanced tumor response to adoptive T cell therapy with PHD2/3-deficient CD8 T cells
Source: Nat Commun. 2024 Sep 6;15:7789. doi: 10.1038/s41467-024-51782-z (PMC11379939; doi:10.1038/s41467-024-51782-z)
Supplement: Supplementary file 4 — Source Data [file 41467_2024_51782_MOESM4_ESM.zip › Figure 5 new.xlsx]

## Sheet: Figure 5a left
Figure 5a left
		Tumour volume (mm³)
	Days after ACT	No ACT																								Scramble																						HIF-1α KO
	0	110.253	97.023	164.134	256.106	67.55	154.9	174.676	274.063	175.773	143.191	86.7	82.931	93.402	102.019	59.798	59.777	163.571	135.03	97.878	74.575	127.159	159.749	152.194	79.368	98.264	174.676	116.298	142.155	203.472	188.073	242.827	128.748	159.198	74.757	52.535	162.133	119.074	101.887	91.327	93.851	151.765	52.047	101.433	106.067	154.846	121.447	169.342	94.811
	2	302.625	146.952	182.371	324.952	86.321	202.582	164.092	396.577	218.48	223.725	191.172	163.575	78.014	315.89	85.263	170.061	146.227	296.108	234.73	157.86		309.023	313.656	235.5	45.216	230.602	127.358	176.193	211.611	230.79	387.078	189.761	244.166	143.321	59.451	193.171	217.53	106.02	168.042	360.461	145.932	309.663	297.217	112.947	425.473	320.717	393.806	484.315
	4	534.105	162.947	394.227	336.516	116.523	541.645	347.518	511.379	238.799	507.635	309.663	341.333	142.6	367.735	171.812	298.406	251.651	313.656	464.276	290.685	476.29	683.047	495.924	402.54	54.543	377.224	220.788	229.613	311.488	351.641	595.809	364.13	479.789	285.462	180.864	232.575	287.419	166.414	258.929	481.755	117.953	481.755	310.182	128.523	547.844	349.475		493.368
	7	1240.8	328.645	631.592	802.846	162.015	766.212	576.113		702.889	385.671	623.298	481.119	641.391	816.688	360.461	429.305	670.678	537.792	615.258	422.823	684.905	688.453	501.596	795.745	137.375	1106.08	385.173	242.022	272.05	517.025	1134.6	679.245	738.603	577.145	287.205	359.93	321.26	286.556	525.052	434.09	97.814	481.755	325.173	197.454	645.961	615.689	787.437	467.585
	10	1545.12	441.245	835.868	740.883	288.043	612.526	1100.26	1684.32	625.354	368.383	537.792	336.411	418.208	896.722	231.474	338.551	466.06	603.253	766.93	485.538	754.94	965.872	623.298	1054.13	263.66	1238.21	555.219	398.703	576.561	845.037	1375.99	756.916	1080.36	599.621	240.725	378.475	373.079	239.193	593.552	554.733	241.822	622.641	355.422	192.325	808.576	499.304	916.161	465.097
	12	1661.47	814.522	1551.22	1156.4	409.322	1261.87	787.763		1081.25	571.86	738.528	555.366	629.157	910.862	305.59	670.678	1183.15	1071.79	888.272	950.666	1240.47	1046.08	820.587	1764.16	398.466		633.288	758.94	1129.95	782.063	1490.65	918.149	1526.04	816.869	558.517	403.932	394.227	1050.8	532.766	357.093	472.567	1096.71	309.663	820.91	761.799	799.494	1639.84	582.646
			Group 1		Group 2		p-value
			No ACT	vs	HIF-1α KO	ns	0.3213
			HIF-1α KO	vs	Scramble	*	0.0473
			Scramble	vs	PHD2/3 KO	****	<0.0001
			No ACT	vs	Scramble	**	0.0048
[truncated: 36 more columns]

## Sheet: Figure 5a right
Figure 5a right
		Tumor weight (g)
		No ACT	Scramble	HIF-1α KO	PHD2/3 KO
		1.1	0.44	1.18	0.39
		0.93	1.2	1.02	0.27
		0.91	0.539	0.48	0.31		Group 1		Group 2		p-value
		2	0.54	1.05	0.25		No ACT	vs	PHD2/3 KO	***	0.0001
		0.97	0.52	1.6	0.28		HIF-1α KO	vs	Scramble	ns	0.2905
		0.44	0.72	1.4	0.41		Scramble	vs	PHD2/3 KO	ns	0.0793
		1.5	1.1	0.67	0.6		No ACT	vs	Scramble	ns	0.1943
		0.24	1.6	0.46	0.25
		1.3	0.67	0.35	0.5
		0.25	0.4	1.85	0.29
		1.02	0.41	1.34	0.18
		1.33	0.44	0.55	0.2
		1.06		1.33	0.18
		1.62		0.699	0.23
				1.78
				0.26

## Sheet: Figure 5b1
Figure 5b1
		Tumour volume (mm³)
	Days after ACT	No ACT
	0	110.253	97.023	164.134	256.106	67.55	154.9	174.676	274.063	175.773	143.191	86.7	82.931	93.402	102.019	59.798	59.777	163.571	135.03	97.878	74.575	127.159	159.749	152.194	79.368
	2	302.625	146.952	182.371	324.952	86.321	202.582	164.092	396.577	218.48	223.725	191.172	163.575	78.014	315.89	85.263	170.061	146.227	296.108	234.73	157.86		309.023	313.656	235.5
	4	534.105	162.947	394.227	336.516	116.523	541.645	347.518	511.379	238.799	507.635	309.663	341.333	142.6	367.735	171.812	298.406	251.651	313.656	464.276	290.685	476.29	683.047	495.924	402.54
	7	1240.8	328.645	631.592	802.846	162.015	766.212	576.113		702.889	385.671	623.298	481.119	641.391	816.688	360.461	429.305	670.678	537.792	615.258	422.823	684.905	688.453	501.596	795.745
	10	1545.12	441.245	835.868	740.883	288.043	612.526	1100.26	1684.32	625.354	368.383	537.792	336.411	418.208	896.722	231.474	338.551	466.06	603.253	766.93	485.538	754.94	965.872	623.298	1054.13
	12	1661.47	814.522	1551.22	1156.4	409.322	1261.87	787.763		1081.25	571.86	738.528	555.366	629.157	910.862	305.59	670.678	1183.15	1071.79	888.272	950.666	1240.47	1046.08	820.587	1764.16

## Sheet: Figure 5b2
Figure 5b2
		Tumour volume (mm³)
	Days after ACT	Scramble
	0	98.264	174.676	116.298	142.155	203.472	188.073	242.827	128.748	159.198	74.757	52.535	162.133	119.074	101.887	91.327	93.851	151.765	52.047	101.433	106.067	154.846	121.447
	2	45.216	230.602	127.358	176.193	211.611	230.79	387.078	189.761	244.166	143.321	59.451	193.171	217.53	106.02	168.042	360.461	145.932	309.663	297.217	112.947	425.473	320.717
	4	54.543	377.224	220.788	229.613	311.488	351.641	595.809	364.13	479.789	285.462	180.864	232.575	287.419	166.414	258.929	481.755	117.953	481.755	310.182	128.523	547.844	349.475
	7	137.375	1106.08	385.173	242.022	272.05	517.025	1134.6	679.245	738.603	577.145	287.205	359.93	321.26	286.556	525.052	434.09	97.814	481.755	325.173	197.454	645.961	615.689
	10	263.66	1238.21	555.219	398.703	576.561	845.037	1375.99	756.916	1080.36	599.621	240.725	378.475	373.079	239.193	593.552	554.733	241.822	622.641	355.422	192.325	808.576	499.304
	12	398.466		633.288	758.94	1129.95	782.063	1490.65	918.149	1526.04	816.869	558.517	403.932	394.227	1050.8	532.766	357.093	472.567	1096.71	309.663	820.91	761.799	799.494

## Sheet: Figure 5b3
Figure 5b3
		Tumour volume (mm³)
	Days after ACT	HIF-1α KO
	0	169.342	94.811	137.532	159.198	116.193	129.653	207.842	176.817	241.047	184.632	74.047	100.728	108.783	81.671	137.925	89.088	154.923	53.402	122.652	106.067	60.675	90.036	137.089
	2	393.806	484.315	184.863	286.556	143.321	222.312	196.049	191.094	300.263	285.462	142.83	234.209	202.035	128.318	161.705	145.068	284.462	118.731	372.848	206.185	276.153	267.822	238.444
	4		493.368	312.457	259.959	192.583	319.426	389.452	338.531	517.025	555.366	320.219	387.078	287.251	234.209	361.087	320.867	398.296	184.651	448.545	200.851	448.545	288.422	294.741
	7	787.437	467.585	526.873	507.176	323.738	545.751	826.957	562.047	608.592	721.886	571.7	499.1	646.819	613.93	475.051	502.609	938.472	275.114	491.201	340.298	342.498	467.585	392.15
	10	916.161	465.097	735.071	448.545	802.846	868.733	965.01	870.559	909.817	1020.16	536.721	439.683	830.953	443.445	558.813	469.526	851.293	245.418	628.903	371.575	554.733	495.924	402.096
	12	1639.84	582.646	1274.57	360.527		605.644	1668.37	1285.72		1268.59	564.296	733.691	1777.63	396.577	551.602	707.014	1124.29	410.387	885.899	687.98	629.179	729.141	1131.07

## Sheet: Figure 5b4
Figure 5b4
		Tumour volume (mm³)
	Days after ACT	PHD2/3 KO
	0	55.725	159.937	141.509	88.785	65.894	78.624	104.913	95.169	84.299	71.675	147.881	94.811	80.31	161.628	103.302
	2	42.983	163.908	149.552	237.052	98.151	192.922	141.476	220.665	168.246	186.491	385.671	135.012	368.795	284.153	160.935
	4	118.412	488.841	378.475	309.023	205.774	229.89	284.693	307.016	208.898	302.476	270.518	191.852	159.749	326.191	220.781
	7	253.913	307.326	434.09	280.887	324.885	270.637	425.231	434.09	258.024	225.013	310.051	251.533	180.892	229.262	331.132
	10	186.332	320.129	402.096	235.5	168.042	360.461	328.954	310.284	236.028	277.62	203.639	244.845	323.738	251.533	559.473
	12	271.296	563.381		372.848	313.874	418.678	393.111	387.078	415.422	402.096	290.194	376.305	305.59	385.749

## Sheet: Figure 5c left
Figure 5c left
		CD45.1pos cells per g of tumor
		No ACT	Scramble	HIF-1α KO	PHD2/3 KO
		5.7	335.8	167.606	1533.12
		13.3	375.769	210.454	1716.7
		75	457.1	322.667	765.652
		44.4	570	326.944	927.273
		12.5	630	332.99	1063.75
		0.840336	634.706	416.667	1223.57
		2.94118	964.912	416.7	1280
		0.625	1001.43	494.483	1460
		1.76471	1379.64	582	1847.6
		1.5	1515.26	600	2557.5
		15.2941	1717.14	650	3008.7
		11.1111	2128.6	860
			Group 1		Group 2		p-value
			Scramble	vs	HIF-1α KO	*	0.0333
			Scramble	vs	PHD2/3 KO	*	0.0138

## Sheet: Figure 5c right
Figure 5c right
		% CD45.1pos out of alive CD8pos cells
		No ACT	Scramble	HIF-1α KO	PHD2/3 KO
		0.23	25.5	10.1	36.9
		0.011	26.8	8.03	29.2
		0.12	27	8.88	29.4
		0.065	28.1	10.2	29.6
		0.16	30.3	11.2	30.2
		0.094	30.8	12.1	30.3
		0.043	31.8	12.2	33.2
		0.089	32.2	12.6	33.4
		0.25	35.5	12.8	34.6
		0.19	35.7	13	39
		1.15	37.4	15	39.4
		1.72	37.8	16.5	41.8
		0.82		17	45.5
		1.08			46.3
			Group 1		Group 2		p-value
			Scramble	vs	HIF-1α KO	****	<0.0001
			Scramble	vs	PHD2/3 KO	ns	0.0543

## Sheet: Figure 5d1
Figure 5d1
		Granzyme B MFI
		Scramble	HIF-1α KO	PHD2/3 KO
		1437	1261	2452
		1585	1564	3532
		1526	1413	2697
		1487	1549	2206
		1386	1689	2480
		2476	1273	2832
		1381	1016	1870
		2438	1345	2428
		1696	1994	2231
			857	1658
		Group 1		Group 2		p-value
		Scramble	vs	HIF-1α KO	ns	0.2707
		Scramble	vs	PHD2/3 KO	**	0.0033

## Sheet: Figure 5d2
Figure 5d2
		Perforin MFI
		Scramble	HIF-1α KO	PHD2/3 KO
		2810	2534	5093
		2728	2452	3686
		3016	2442	3769
		2609	2619	4407
		2554	2185	3769
		1744	1655	5404
		2227	1686	6028
		2480	1470	3176
		2665	871	6881
		1758	1181	5616
		2021	1473	5824
		Group 1		Group 2		p-value
		Scramble	vs	HIF-1α KO	ns	0.2627
		Scramble	vs	PHD2/3 KO	****	<0.0001

[truncated: 3 more sheets: Figure 5d3, Figure 5e left, Figure 5e right]
