# Supplementary material for: Enhanced tumor response to adoptive T cell therapy with PHD2/3-deficient CD8 T cells
Source: Nat Commun. 2024 Sep 6;15:7789. doi: 10.1038/s41467-024-51782-z (PMC11379939; doi:10.1038/s41467-024-51782-z)
Supplement: Supplementary file 4 — Source Data [file 41467_2024_51782_MOESM4_ESM.zip › Figure 6 new.xlsx]

## Sheet: Figure 6a1
Figure 6a1
		Tumour volume (mm³)
	Days after ACT	No ACT																Scramble																			HIF-1α KO
	0	63.83	270.637	192.583	179.072	138.451	241.388	204.31	246.457	225.896	259.05	174.676	157.295	103.869	125.699	33.251	60.288	49.35	259.05	144.842	238.444	157.733	66.767	189.21	161.409	214.933	66.596	75.883	154.776	208.898	270.637	45.593	128.516	61.494	165.831	92.892	67.523	156.987	185.59	147.907	266.45	237.431	223.298	286.577	117.321	155.016	120.576	145.398	256.8
	3	184.861	502.252	279.256	306.15	132.037	324.472	376.9	638.21	281.554	588.411	197.336	296.108	176.652	220.219	125.699	113.921	62.525	326.191	204.31	147.475	228.685	78.374	211.785	119.806	129.224					173.844	36.843	402.096	90.236	383.187	177.029	97.667	92.613	211.785	179.072	288.549	359.963	268.04	398.674	118.395	284.693			344.481
	7	384.228	258.536	512.662	549.868	203.271	412.097	470.736	964.655	336.74	678.947	169.146	319	203.586	229.226	164.092	301.44	290.685	328.235	134.365	189.761	292.924	119.806	197.336	190.289	376.305	89.673	62.013	271.296	242.022	198.329	37.68	495.924	130.858	410.133	281.554	152.194	121.474	381.128	280.188	407.513	491.674	566.77	611.27	663.444	398.466	77.83	286.556	741.519
	9	437.375	866.833	677.732	1156.4	227.47	588.034	593.479	1038.03	360.69	795.745	356.093	350.801	206.802	125.699	666.245	442.949	138.26	472.308	350.801	210.275	329.878	118.692	258.998	381.37	289.74	70.65	14.13	335.288	321.26	266.004	14.13	747.215	288.488	475.263	162.098	161.409	217.037	436.234	356.5	599.621	629.946	708.083	670.403	702.874	376.305	144.842	280.188	1022.13
	11	680.831	934.346	722.175	1185.48	343.416	699.741	709.679	1054.13	523.177	809.348	410.281	557.896	180.892	607.067	628.645	566.265	151.891	535.357	359.203	381.889	389.452	235.919	321.58	231.474	245.418	134.365	41.867	364.13	512.662	394.227	217.799	958.083	807.457	406.242	145.398	527.74	164.092	642.736	418.678	677.562	913.583	754.415	669.67	866.119	497.583	665.353	254.433	919.392
	13	980.831	881.161	1019.06	1140.12	517.025	850.155	723.261	1370.07	809.348	1054.13	635.284	780.54	693.86	937.792	708.844	656.481	161.965	588.517	394.798	491.201	457.954	235.776	427.8	376.9	398.703	169.146	119.022	989.24	641.106	483.255	889.001	834.993	720.291	443.578	107.482	577.145	313.548	405.269	416.372	830.53	888.325	1182.88	754.415	919.392	424.705	989.689	306.144	919.392
			Group 1		Group 2		p-value
			No ACT	vs	HIF-1α KO	ns	0.1972
			HIF-1α KO	vs	Scramble	*	0.0113
			Scramble	vs	PHD2/3 KO	**	0.0072
			No ACT	vs	Scramble	***	0.0003
[truncated: 18 more columns]

## Sheet: Figure 6a2
Figure 6a2
		Tumor weight (g)
		No ACT	Scramble	HIF-1α KO	PHD2/3 KO
		0.665	0.298	0.67	0.2
		0.69	0.4	0.39	0.29
		0.7	0.51	0.518	0.35		Group 1		Group 2		p-value
		1.26	0.42	0.4	0.39		No ACT	vs	PHD2/3 KO	****	<0.0001
		0.39	0.559	0.88	0.27		HIF-1α KO	vs	Scramble	ns	0.2789
		0.9	0.35	0.77	0.1		Scramble	vs	PHD2/3 KO	ns	0.0748
		0.62	0.64	0.67	0.2		No ACT	vs	Scramble	**	0.0058
		0.88	0.57	0.57	0.3
		0.79	0.6	0.78	0.45

## Sheet: Figure 6a3
Figure 6a3
		Tumour volume (mm³)
	Days after ACT	No ACT
	0	63.83	270.637	192.583	179.072	138.451	241.388	204.31	246.457	225.896	259.05	174.676	157.295	103.869	125.699	33.251	60.288
	3	184.861	502.252	279.256	306.15	132.037	324.472	376.9	638.21	281.554	588.411	197.336	296.108	176.652	220.219	125.699	113.921
	7	384.228	258.536	512.662	549.868	203.271	412.097	470.736	964.655	336.74	678.947	169.146	319	203.586	229.226	164.092	301.44
	9	437.375	866.833	677.732	1156.4	227.47	588.034	593.479	1038.03	360.69	795.745	356.093	350.801	206.802	125.699	666.245	442.949
	11	680.831	934.346	722.175	1185.48	343.416	699.741	709.679	1054.13	523.177	809.348	410.281	557.896	180.892	607.067	628.645	566.265
	13	980.831	881.161	1019.06	1140.12	517.025	850.155	723.261	1370.07	809.348	1054.13	635.284	780.54	693.86	937.792	708.844	656.481

## Sheet: Figure 6a4
Figure 6a4
		Tumour volume (mm³)
	Days after ACT	Scramble
	0	49.35	259.05	144.842	238.444	157.733	66.767	189.21	161.409	214.933	66.596	75.883	154.776	208.898	270.637	45.593	128.516	61.494	165.831	92.892
	3	62.525	326.191	204.31	147.475	228.685	78.374	211.785	119.806	129.224					173.844	36.843	402.096	90.236	383.187	177.029
	7	290.685	328.235	134.365	189.761	292.924	119.806	197.336	190.289	376.305	89.673	62.013	271.296	242.022	198.329	37.68	495.924	130.858	410.133	281.554
	9	138.26	472.308	350.801	210.275	329.878	118.692	258.998	381.37	289.74	70.65	14.13	335.288	321.26	266.004	14.13	747.215	288.488	475.263	162.098
	11	151.891	535.357	359.203	381.889	389.452	235.919	321.58	231.474	245.418	134.365	41.867	364.13	512.662	394.227	217.799	958.083	807.457	406.242	145.398
	13	161.965	588.517	394.798	491.201	457.954	235.776	427.8	376.9	398.703	169.146	119.022	989.24	641.106	483.255	889.001	834.993	720.291	443.578	107.482

## Sheet: Figure 6a5
Figure 6a5
		Tumour volume (mm³)
	Days after ACT	HIF-1α KO
	0	67.523	156.987	185.59	147.907	266.45	237.431	223.298	286.577	117.321	155.016	120.576	145.398	256.8	33.432	191.852	89.839
	3	97.667	92.613	211.785	179.072	288.549	359.963	268.04	398.674	118.395	284.693			344.481	109.151	310.051	66.596
	7	152.194	121.474	381.128	280.188	407.513	491.674	566.77	611.27	663.444	398.466	77.83	286.556	741.519	189.21	344.617	90.236
	9	161.409	217.037	436.234	356.5	599.621	629.946	708.083	670.403	702.874	376.305	144.842	280.188	1022.13	295.587	434.09	179.098
	11	527.74	164.092	642.736	418.678	677.562	913.583	754.415	669.67	866.119	497.583	665.353	254.433	919.392	477.481	570.433	416.372
	13	577.145	313.548	405.269	416.372	830.53	888.325	1182.88	754.415	919.392	424.705	989.689	306.144	919.392	545.652	652.699	596.6

## Sheet: Figure 6a6
Figure 6a6
		Tumour volume (mm³)
	Days after ACT	PHD2/3 KO
	0	156.912	180.892	151.629	192.583	83.733	70.65	104.373	138.807	247.867	120.734	131.88	200.018	195.221	94.985	41.029
	3	182.371	184.378	220.665	216.326	87.736	89.151	152.604	93.088	173.629	141.476	216.326	178.98	251.33	90.036	29.644
	7	143.184	181.886	247.867	208.412	80.786	102.109	85.263	139.416	159.575	152.736	320.219	120.234	225.896	115.979	39.588
	9	212.951	136.003	153.839	290.685	273.769	143.321	6.28	146.854	108.592	163.62	159.575	157.536	79.245	30.807	41.867
	11	225.176	158.129	364.788	286.556	162.024	223.097	6.28	163.62	354.493	387.958	251.533	63.582	131.044	14.13	76.415
	13	247.867	255.054	393.806	358.186	149.627	397.951	6.28	176.193	480.858	418.022	185.731	33.493	198.618	14.13	119.074

## Sheet: Figure 6b1
Figure 6b1
		Tumour volume (mm³)
	Days after ACT	No ACT					Scramble					HIF-1α KO					PHD2/3 KO				Double KO
	0	140.207	128.516	225.176	120.234	211.943	217.037	192.583	147.907	182.068	137.189	145.763	166.561	124.22	177.812	182.339	118.164	164.092	161.409	131.294	198.046	97.023	210.531	155.66	124.123
	3	344.481	174.232	201.209	323.346	310.282	284.153	177.812	139.332	255.018	168.042	240.725	277.005	180.892	150.354	414.532	205.691	209.163	120.978	92.844	217.799	114.882	432.824	146.121	192.638
	7	487.127	294.77	253.26	519.539	543.694	429.039	299.106	332.735	347.108	263.742	267.881	229.262	310.182	210.092	604.368	155.783	89.015	173.064	57.675	304.789	250.219	535.969	270.825	211.841
	9	487.127	517.025	416.037	519.539	543.694	581.899	465.097	486.478	401.217	333.058	346.103	380.953	434.672	269.947	715.038	52.253	85.547	79.161	136.795	339.925	393.806	535.969	300.263	457.157
	11	665.072	589.857	576.561	696.385	647.097	588.679	452.631	703.91	683.331	443.55	594.069	497.328	554.733	507.176	673.584	0	89.015	63.585	146.854	787.437	570.433	571.189	335.107	474.67
	13	973.09	759.88	702.374	885.899	878.978	611.594	482.556	1208.97	1121.66	509.392	895.447	649.589	582.589	680.831	881.714	0	50.774	28.486	137.859	1288.9	608.157	536.721	718.867	584.728
			Group 1		Group 2		p-value
			HIF-1α KO	vs	Scramble	ns	0.8698
			Scramble	vs	PHD2/3 KO	***	0.0002
			Scramble	vs	Double KO	ns	0.7023

## Sheet: Figure 6b2
Figure 6b2
		Tumour volume (mm³)
	Days after ACT	No ACT
	0	156.912	180.892	151.629	192.583	83.733	70.65	104.373	138.807	247.867	120.734	131.88	200.018	195.221	94.985	41.029
	3	182.371	184.378	220.665	216.326	87.736	89.151	152.604	93.088	173.629	141.476	216.326	178.98	251.33	90.036	29.644
	7	143.184	181.886	247.867	208.412	80.786	102.109	85.263	139.416	159.575	152.736	320.219	120.234	225.896	115.979	39.588
	9	212.951	136.003	153.839	290.685	273.769	143.321	6.28	146.854	108.592	163.62	159.575	157.536	79.245	30.807	41.867
	11	225.176	158.129	364.788	286.556	162.024	223.097	6.28	163.62	354.493	387.958	251.533	63.582	131.044	14.13	76.415
	13	247.867	255.054	393.806	358.186	149.627	397.951	6.28	176.193	480.858	418.022	185.731	33.493	198.618	14.13	119.074

## Sheet: Figure 6b3
Figure 6b3
		Tumour volume (mm³)
	Days after ACT	Scramble
	0	140.207	128.516	225.176	120.234	211.943
	3	344.481	174.232	201.209	323.346	310.282
	7	487.127	294.77	253.26	519.539	543.694
	9	487.127	517.025	416.037	519.539	543.694
	11	665.072	589.857	576.561	696.385	647.097
	13	973.09	759.88	702.374	885.899	878.978

## Sheet: Figure 6b4
Figure 6b4
		Tumour volume (mm³)
	Days after ACT	HIF-1α KO
	0	145.763	166.561	124.22	177.812	182.339
	3	240.725	277.005	180.892	150.354	414.532
	7	267.881	229.262	310.182	210.092	604.368
	9	346.103	380.953	434.672	269.947	715.038
	11	594.069	497.328	554.733	507.176	673.584
	13	895.447	649.589	582.589	680.831	881.714

[truncated: 2 more sheets: Figure 6b5, Figure 6b6]
