# Supplementary material for: Enhanced tumor response to adoptive T cell therapy with PHD2/3-deficient CD8 T cells
Source: Nat Commun. 2024 Sep 6;15:7789. doi: 10.1038/s41467-024-51782-z (PMC11379939; doi:10.1038/s41467-024-51782-z)
Supplement: Supplementary file 4 — Source Data [file 41467_2024_51782_MOESM4_ESM.zip › Figure 7 new.xlsx]

## Sheet: Figure 7d
Figure 7d
		ECAR (mpH/min)
		Scramble										HIF-1α KO										PHD2/3 KO
	Normoxia		26.83	11.55	4.3	20.52	17.32	20.17	8.43	21.96		12.24	24	10.41	16.69	8.89	17.94	10.44	9.97	5.94	4.84	23.41	22.54	24.49	29.51	33	29.41	35.67	33.77	26.96	20.56
	Hypoxia	49.74	55.08	46.68	62.02	52.87	55.83	63.67	45.27	35.64		17.26	19.02	21.64	18.8	18.01	18.98	16.56	21.43	16	16.64	52.86	48.88	42.29	49.54	48.5	40.81	42.74	38.1	33.33	35.84
			Group 1			Group 2			p-value
			Normoxia scramble		vs	Normoxia HIF-1α KO		ns	0.7030
			Normoxia scramble		vs	Normoxia PHD2/3 KO		**	0.0035
			Normoxia scramble		vs	Hypoxia scramble		****	<0.0001
			Hypoxia scramble		vs	Hypoxia HIF-1α KO		****	<0.0001
			Hypoxia scramble		vs	Hypoxia PHD2/3 KO		*	0.0453

## Sheet: Figure 7e
Figure 7e
		OCR (pmole/min/nb)
		Scramble										HIF-1α KO										PHD2/3 KO
	Normoxia	46.8054	54.8764	63.6735	48.9209	49.2706	50.9011	53.1863	73.1605	54.2875	39.9673	86.28	80.02	82.66	85.99	84.89	84.87	94.02	84.69	91.45	89.19	33.69	35.25	33.83	30.59	41.93	31.84	37.3	31.33	32.06	46.05
	Hypoxia	61.41	43.83	59.45	55.9	61.25	83.7	79.52	58.61	64.04	57.9	180.3	178.12	173	168.99	176.43	176.04	191.68	181.75	170.94	178.85	73.03	59.18	60.1	54.49	54.53	55.49	63.21	56.87	60.25	60.49
			Group 1			Group 2			p-value
			Normoxia scramble		vs	Normoxia HIF-1α KO		****	<0.0001
			Normoxia scramble		vs	Normoxia PHD2/3 KO		****	<0.0001
			Normoxia scramble		vs	Hypoxia scramble		ns	0.0856
			Hypoxia scramble		vs	Hypoxia HIF-1α KO		****	<0.0001
			Hypoxia scramble		vs	Hypoxia PHD2/3 KO		ns	0.9579

## Sheet: Figure 7f
Figure 7f
		Luminescence (fold change relative to scramble in normoxia)
		Scramble									HIF-1α KO									PHD2/3 KO
	Normoxia	1.075	0.949	0.976119	1.061	0.955	0.983459	0.919	0.988	1.09299	0.577612	1.03881	0.881194	0.9	0.938346	1.00714	0.471037	0.453659	0.525915	3.14328	2.90149	1.74627	1.7378	1.90244	1.84299	1.73684	1.66917	1.34055
	Hypoxia	3.036	2.382	2.21194	3.226	2.357	2.93233	2.694	3.032	2.34146	1.32537	2.1403	1.92537	1.64662	2.52632	2.31203	1.42683	1.22104	0.878049	2.93731	3.51045	2.60597	3.32707	3.94737	3.6203	2.96341	3.52134	2.88567
			Group 1			Group 2			p-value
			Normoxia scramble		vs	Normoxia HIF-1α KO		ns	0.8158
			Normoxia scramble		vs	Normoxia PHD2/3 KO		****	<0.0001
			Normoxia scramble		vs	Hypoxia scramble		****	<0.0001
			Hypoxia scramble		vs	Hypoxia HIF-1α KO		***	0.0001
			Hypoxia scramble		vs	Hypoxia PHD2/3 KO		ns	0.0639

## Sheet: Figure 7g
Figure 7g
		Luminescence
		Scramble						HIF-1α KO						PHD2/3 KO
	Normoxia	1431000	1332000	1270000	1035000	1103000	1071000	742100	758500	667900	563000	574500	434250	1937000	1941000	2000000	1325500	1434000	1554000
	Hypoxia	2043000	1852000	1966000	2215500	2120500	2015500	1468000	1585000	1370000	1757500	1838000	1163500	2870000	2627000	3121000	2532500	2548000	3058000
			Group 1			Group 2			p-value
			Normoxia scramble		vs	Normoxia HIF-1α KO		***	0.0007
			Normoxia scramble		vs	Normoxia PHD2/3 KO		**	0.0049
			Normoxia scramble		vs	Hypoxia scramble		****	<0.0001
			Hypoxia scramble		vs	Hypoxia HIF-1α KO		**	0.0037
			Hypoxia scramble		vs	Hypoxia PHD2/3 KO		****	<0.0001

## Sheet: Figure 7h1
Figure 7h1
		Hk2 mRNA copies (fold change relative to scramble in normoxia)
		Scramble									HIF-1α KO									PHD2/3 KO
	Normoxia	0.881294	0.957421	1.16128	0.838144	1.04395	1.1179	1.30371	0.928338	0.767953	0.643747	0.827645	0.707687	0.522483	0.423233	0.481052	0.544694	0.514488	0.663807	1.75599	2.25703	2.19001	1.53442	1.54043	1.44847	1.42533	2.43903	2.69915
	Hypoxia	2.37113	2.96642	3.29476	1.79621	1.69102	2.77527	4.17523	2.58364	3.91126	1.06828	0.867433	0.644158	0.877373	0.939043	1.17936	1.14146	1.07045	1.32712	4.35082	2.86261	2.74842	2.5313	2.55608	1.86217	3.62803	1.34795	2.23319
			Group 1			Group 2			p-value
			Normoxia scramble		vs	Normoxia HIF-1α KO		ns	0.6294
			Normoxia scramble		vs	Normoxia PHD2/3 KO		*	0.0117
			Normoxia scramble		vs	Hypoxia scramble		****	<0.0001
			Hypoxia scramble		vs	Hypoxia HIF-1α KO		****	<0.0001
			Hypoxia scramble		vs	Hypoxia PHD2/3 KO		ns	0.9896

## Sheet: Figure 7h2
Figure 7h2
		Pdk1 mRNA copies (fold change relative to scramble in normoxia)
		Scramble									HIF-1α KO									PHD2/3 KO
	Normoxia	0.990278	0.957822	1.0519	0.874746	1.01174	1.11351		0.869647		0.672369	0.677673	1.07125	0.703849	0.360502	0.952867	0.45409	0.299996	0.525292	1.95351	2.61854	2.24413	2.02831	1.9589	2.01427	1.25981	1.32208	1.47789
	Hypoxia	2.12907	2.15033	2.55849	1.78872	1.93868	1.47946	1.38215	1.33612	1.46426	0.816278	1.30851	0.72108	0.328299	0.31887	0.401761	0.162913	0.146034	0.197276	3.90844	3.5772	2.32425	1.69564	1.79923	0.932425	1.54421	1.22072	1.31917
			Group 1			Group 2			p-value
			Normoxia scramble		vs	Normoxia HIF-1α KO		ns	0.8026
			Normoxia scramble		vs	Normoxia PHD2/3 KO		*	0.0238
			Normoxia scramble		vs	Hypoxia scramble		*	0.0467
			Hypoxia scramble		vs	Hypoxia HIF-1α KO		****	<0.0001
			Hypoxia scramble		vs	Hypoxia PHD2/3 KO		ns	0.9424

## Sheet: Figure 7h3
Figure 7h3
		Mct1 mRNA copies (fold change relative to scramble in normoxia)
		Scramble									HIF-1α KO									PHD2/3 KO
	Normoxia	1.49589	0.782914	0.7212	1.21605	0.855576	0.928377	0.628167	0.548217	0.274662	0.546846	0.531245	0.826926	1.07257	0.385806	1.55804	0.398759	0.0701028	0.258937	1.66414	3.21211	2.07594	1.96432	1.90288	1.94433	2.30878	2.68221
	Hypoxia	2.54395			2.82899	1.39669	2.73139	1.62817	2.54822	3.27466	1.45784	1.54478	0.702878	0.965554	0.568376	1.38137	0.398759	0.0701028	0.258937		4.33997	2.03123	3.31883	3.58965	2.03588	3.30878	3.68221
			Group 1			Group 2			p-value
			Normoxia scramble		vs	Normoxia HIF-1α KO		ns	0.9752
			Normoxia scramble		vs	Normoxia PHD2/3 KO		***	0.0001
			Normoxia scramble		vs	Hypoxia scramble		****	<0.0001
			Hypoxia scramble		vs	Hypoxia HIF-1α KO		****	<0.0001
			Hypoxia scramble		vs	Hypoxia PHD2/3 KO		ns	0.1452

## Sheet: Figure 7i
Figure 7i
		Cpt1 mRNA copies (fold change relative to scramble in normoxia)
		Scramble									HIF-1α KO									PHD2/3 KO
	Normoxia	1.07288	0.931926	0.995194	0.764233	1.17145	1.06432	1.38401	0.673266	0.942724		1.06508	1.69981	2.09542	1.5703	2.57473	1.04485		0.962988	0.729428		0.834477	0.663919	0.9115	0.840589	0.0620593	0.289622	0.361566
	Hypoxia	0.719463	1.49215	0.928656	0.548373	0.471782	0.647918	0.278567	0.220001	0.336069	1.91556	2.31118	1.36083	1.90955	1.37533	2.24982	1.5036	1.46377	1.83854	1.02525	0.82715	0.430939	0.304147	0.498344	0.680035	0.254543	0.0572189	0.0962384
			Group 1			Group 2			p-value
			Normoxia scramble		vs	Normoxia HIF-1α KO		*	0.0453
			Normoxia scramble		vs	Normoxia PHD2/3 KO		ns	0.2338
			Normoxia scramble		vs	Hypoxia scramble		ns	0.3069
			Hypoxia scramble		vs	Hypoxia HIF-1α KO		****	<0.0001
			Hypoxia scramble		vs	Hypoxia PHD2/3 KO		ns	0.9398

## Sheet: Figure 7j
Figure 7j
	2DG concentration	Scramble			PHD2/3 KO
	0	3641	3626	4202	4751	4228	4761
	5 mM	1939	1728	1609	1693	1748	1815
