# Supplementary material for: Enhanced tumor response to adoptive T cell therapy with PHD2/3-deficient CD8 T cells
Source: Nat Commun. 2024 Sep 6;15:7789. doi: 10.1038/s41467-024-51782-z (PMC11379939; doi:10.1038/s41467-024-51782-z)
Supplement: Supplementary file 4 — Source Data [file 41467_2024_51782_MOESM4_ESM.zip › Figure 8 new.xlsx]

## Sheet: Figure 8a
Figure 8a
		Fold change of CD69 MFI (relative to DMSO in normoxia)
		DMSO									IOX4
	Normoxia	0.984127	0.802817	0.990417	1.05556	1.13746	0.988562	0.960317	1.05972	1.02102	3.29365	2.62817		3.10317	2.88169	2.68887	2.9881	2.93239	2.6374
	Hypoxia	2.07143	1.63268	1.27512	2.17063	1.71042	1.35255		1.53465	1.35255	3.19444	2.71944	3.24714	3.08333	2.99831	3.28284	3.00397		3.26105
				Group 1			Group 2			p-value
				Normoxia DMSO		vs	Normoxia IOX4		****	<0.0001
				Normoxia DMSO		vs	Hypoxia DMSO		**	0.0051
				Hypoxia DMSO		vs	Hypoxia IOX4		***	0.0001

## Sheet: Figure 8b
Figure 8b
		Fold change of GITR MFI (relative to DMSO in normoxia)
		DMSO									IOX4
	Normoxia	1.00209	1.01379	0.995994	0.99583	0.993103	1.00351	1.00209	0.993103	1.0005	2.46706	3.07759	2.51477	2.24062	3.13707	2.49524	2.23186	2.88879	2.35854
	Hypoxia	1.27606	1.30345	1.35653	1.41618	1.33448	1.37907	1.40242	1.30345		2.29566	3.25345	2.29244	2.08173	3.19397	2.29244	2.31318	3.17328	2.21282
				Group 1			Group 2			p-value
				Normoxia DMSO		vs	Normoxia IOX4		****	<0.0001
				Normoxia DMSO		vs	Hypoxia DMSO		***	0.0009
				Hypoxia DMSO		vs	Hypoxia IOX4		****	<0.0001

## Sheet: Figure 8c
Figure 8c
		Fold change of Granzyme B MFI (relative to DMSO in normoxia)
		DMSO						IOX4
	Normoxia	0.943476	1.03709	1.01943	1.00408	1.00608	0.989832	2.53592	2.54159	2.56991	2.69922	2.66272	2.55071
	Hypoxia	0.993448	1.0714	1.05292	2.24844	2.3412	2.23844	2.17079	2.12882	2.12882	2.69922	2.66272	2.55071
				Group 1			Group 2			p-value
				Normoxia DMSO		vs	Normoxia IOX4		***	0.0003
				Normoxia DMSO		vs	Hypoxia DMSO		*	0.0153
				Hypoxia DMSO		vs	Hypoxia IOX4		**	0.0097

## Sheet: Figure 8d
Figure 8d
		Fold change of Perforin MFI (relative to DMSO in normoxia)
		DMSO						IOX4
	Normoxia	0.952835	1.01004	1.03713	0.999015	1.00049	1.00049	1.18615	1.22228	1.19067	1.2266	1.21626	1.2266
	Hypoxia	1.07326	1.12594	1.09584	1.27389	1.26059	1.29606	1.2283	1.29754	1.2012	1.73202	1.63153	1.60493
				Group 1			Group 2			p-value
				Normoxia DMSO		vs	Normoxia IOX4		**	0.0079
				Normoxia DMSO		vs	Hypoxia DMSO		*	0.0132
				Hypoxia DMSO		vs	Hypoxia IOX4		**	0.0031

## Sheet: Figure 8e
Figure 8e
		Luminescence (normalized to cell count)
		DMSO									IOX4
	Normoxia	6620000	6280000	6240000	7000000	6720000	6730000	5240000	5010000	5020000	8540000	8570000	8550000	9450000	9470000	9270000	7130000	6990000	7020000
	Hypoxia	6860000	6590000	7310000	7110000	6990000	8040000	5310000	5200000	6040000	11900000	7720000	12000000	12900000	12700000	12700000	9670000	9530000	9540000
				Group 1			Group 2			p-value
				Normoxia DMSO		vs	Normoxia IOX4		**	0.0028
				Normoxia DMSO		vs	Hypoxia DMSO		ns	0.8160
				Hypoxia DMSO		vs	Hypoxia IOX4		****	<0.0001

## Sheet: Figure 8f
Figure 8f
		Fold change of luminescence (relative to DMSO in normoxia)
		DMSO									IOX4
	Normoxia	1.02537	0.963763	1.01086	0.937212	1.00297	1.05982	0.995562	0.894902	1.10954	1.16286	1.07208	1.07333	1.2039	1.1558	1.21206	1.34484	1.20302	1.24912
	Hypoxia	1.34159	1.23109	1.32838	1.18536	1.17294	1.17079	0.969248	1.09692	1.24526	1.43337	1.23479	1.2881	1.43877	1.40919	1.30579	1.07972	1.13601	1.34142
				Group 1			Group 2			p-value
				Normoxia DMSO		vs	Normoxia IOX4		**	0.0024
				Normoxia DMSO		vs	Hypoxia DMSO		**	0.0016
				Hypoxia DMSO		vs	Hypoxia IOX4		ns	0.1555
