# Supplementary material for: Enhanced tumor response to adoptive T cell therapy with PHD2/3-deficient CD8 T cells
Source: Nat Commun. 2024 Sep 6;15:7789. doi: 10.1038/s41467-024-51782-z (PMC11379939; doi:10.1038/s41467-024-51782-z)
Supplement: Supplementary file 4 — Source Data [file 41467_2024_51782_MOESM4_ESM.zip › Supplementary figure 1 .xlsx]

## Sheet: Suppl fig 1a
Supplementary figure 1a
		Number of HIF-1α gene transcripts per 2,000 Actb transcripts
		Scramble			HIF-1α KO
	Normoxia	15.8562	14.8553	14.8972	0.37417	0.286107	0.157883
	Hypoxia	12.5646	13.8463	11.5343	0.615721	0.631017	0.483055

## Sheet: Suppl fig 1b
Supplementary figure 1b
		Number of Epas1 gene transcripts per 2,000 Actb transcripts
		Scramble			HIF-1α KO
	Normoxia	0.14218	0.137179	0.08664	0.135325	0.177622	0.112228
	Hypoxia	0.0777877	0.0434616	0.104546		0.0578427	0.122707

## Sheet: Suppl fig 1c
Supplementary figure 1c
		Number of Egln2 gene transcripts per 2,000 Actb transcripts
		Scramble			Egln1 KO			Egln3 KO
	Normoxia	0.131976	0.134412	0.15607	0.129855	0.135017	0.138339	0.183988	0.180499	0.126318
	Hypoxia	0.128453	0.139546	0.114694	0.0970597	0.138819	0.101334	0.128883	0.13908	0.12748

## Sheet: Suppl fig 1d
Supplementary figure 1d
		Number of Egln1 gene transcripts per 2,000 Actb transcripts
		Scramble			Egln1 KO
	Normoxia	11.8206	13.2938	13.534	6.41846	5.23969	5.13723
	Hypoxia	47.2638	41.6931	35.7438	14.851	13.3664	12.4167

## Sheet: Suppl fig 1e
Supplementary figure 1e
		Number of Egln3 gene transcripts per 2,000 Actb transcripts
		Scramble			Egln3 KO
	Normoxia	1.0826	1.14962	1.34058	0.290774	0.242289	0.221493
	Hypoxia	29.3152	41.8805	33.4835	7.76722	8.56836	8.40979

## Sheet: Suppl fig 1f
Supplementary figure 1f
		Slc2a1 mRNA copies (fold change relative to scramble in normoxia)
		Scramble			PHD2/3 KO
	Normoxia	0.95141	1.12734	0.921249	2.02142	1.88269	2.08693
	Hypoxia	4.7123	4.75467	4.57571	6.26463	4.25518	5.04289
		Group 1			Group 2			p-value
		Normoxia scramble		vs	Normoxia PHD2/3 KO		****	<0.0001
		Normoxia scramble		vs	Hypoxia scramble		****	<0.0001

## Sheet: Suppl fig 1g
Supplementary figure 1g
		Vegfa mRNA copies (fold change relative to scramble in normoxia)
		Scramble			PHD2/3 KO
	Normoxia	0.93792	0.899879	1.1622	5.18875	4.65786	4.71014
	Hypoxia	17.7928	14.2797	15.6089	21.9382	16.4524	19.1404
		Group 1			Group 2			p-value
		Normoxia scramble		vs	Normoxia PHD2/3 KO		****	<0.0001
		Normoxia scramble		vs	Hypoxia scramble		****	<0.0001

## Sheet: Suppl fig 1h
Supplementary figure 1h
		HIF-1αpos out of total CD8 T cells (fold change)
		Scramble			HIF-1α KO			PHD2/3 KO
	Normoxia	1	1	1	0.346965	0.465815	0.467732	3.7476	3.45048	3.2492
	Hypoxia	3.56549	3.58467		0.475399	0.55591	0.953674	4.25559	4.79233	4.90735
		Group 1			Group 2			p-value
		Normoxia scramble		vs	Normoxia HIF-1α KO		ns	0.0631
		Normoxia scramble		vs	Normoxia PHD2/3 KO		****	<0.0001
		Normoxia scramble		vs	Hypoxia scramble		****	<0.0001
		Hypoxia scramble		vs	Hypoxia HIF-1α KO		****	<0.0001
		Hypoxia scramble		vs	Hypoxia PHD2/3 KO		**	0.0020
