# Supplementary material for: Enhanced tumor response to adoptive T cell therapy with PHD2/3-deficient CD8 T cells
Source: Nat Commun. 2024 Sep 6;15:7789. doi: 10.1038/s41467-024-51782-z (PMC11379939; doi:10.1038/s41467-024-51782-z)
Supplement: Supplementary file 4 — Source Data [file 41467_2024_51782_MOESM4_ESM.zip › Supplementary figure 2 .xlsx]

## Sheet: Suppl fig 2b1
Supplementary figure 2b1
		Number of Prf1 transcripts per 2,000 Actb transcripts
		Scramble			HIF-1α KO			PHD2/3 KO
	Normoxia	6.20277	7.78934	7.04651	1.48642	2.31329	3.53677	13.2428	14.7498	14.3767
	Hypoxia	27.7995	21.3947	34.3965	3.13463	5.04161	3.90331	34.2651	28.455	31.2222
			Group 1			Group 2			p-value
			Normoxia scramble		vs	Normoxia HIF-1α KO		ns	0.4645
			Normoxia scramble		vs	Normoxia PHD2/3 KO		ns	0.1057
			Normoxia scramble		vs	Hypoxia scramble		****	<0.0001
			Hypoxia scramble		vs	Hypoxia HIF-1α KO		****	<0.0001
			Hypoxia scramble		vs	Hypoxia PHD2/3 KO		ns	0.7215

## Sheet: Suppl fig 2b2
Supplementary figure 2b2
		Number of GzmA transcripts per 2,000 Actb transcripts
		Scramble			HIF-1α KO			PHD2/3 KO
	Normoxia	225.57	195.917	239.812	76.5954	94.9223	84.6253	1085.75	807.071	733.146
	Hypoxia	343.891	476.401	397.113	113.443	161.765	53.2835	1094.5	1219.47	742.697
			Group 1			Group 2			p-value
			Normoxia scramble		vs	Normoxia HIF-1α KO		ns	0.8009
			Normoxia scramble		vs	Normoxia PHD2/3 KO		***	0.0006
			Normoxia scramble		vs	Hypoxia scramble		ns	0.5408
			Hypoxia scramble		vs	Hypoxia HIF-1α KO		ns	0.1329
			Hypoxia scramble		vs	Hypoxia PHD2/3 KO		**	0.0011

## Sheet: Suppl fig 2b3
Supplementary figure 2b3
		Number of GzmB transcripts per 2,000 Actb transcripts
		Scramble			HIF-1α KO			PHD2/3 KO
	Normoxia	245.813	187.468	218.565	124.935	128.767	123.364	319.507	326.763	334.372
	Hypoxia	296.366	367.309	316.866	84.1441	96.5166	39.9706	442.318	597.792	356.317
			Group 1			Group 2			p-value
			Normoxia scramble		vs	Normoxia HIF-1α KO		ns	0.3753
			Normoxia scramble		vs	Normoxia PHD2/3 KO		ns	0.2159
			Normoxia scramble		vs	Hypoxia scramble		ns	0.2162
			Hypoxia scramble		vs	Hypoxia HIF-1α KO		**	0.0012
			Hypoxia scramble		vs	Hypoxia PHD2/3 KO		ns	0.0781

## Sheet: Suppl fig 2b4
Supplementary figure 2b4
		Number of GzmC transcripts per 2,000 Actb transcripts
		Scramble			HIF-1α KO			PHD2/3 KO
	Normoxia	8.30086	5.0158	5.12965	1.45967	2.07517	2.12659	17.1418	16.6372	18.6322
	Hypoxia	54.6959	48.1619	54.7622	8.6059	6.84575	9.23062	22.9931	26.7766	31.3904
			Group 1			Group 2			p-value
			Normoxia scramble		vs	Normoxia HIF-1α KO		ns	0.3637
			Normoxia scramble		vs	Normoxia PHD2/3 KO		**	0.0015
			Normoxia scramble		vs	Hypoxia scramble		****	<0.0001
			Hypoxia scramble		vs	Hypoxia HIF-1α KO		****	<0.0001
			Hypoxia scramble		vs	Hypoxia PHD2/3 KO		****	<0.0001

## Sheet: Suppl fig 2c1
Supplementary figure 2c1
		Fold change of Perforin MFI (relative to scramble in normoxia)
		Scramble												HIF-1α KO												PHD2/3 KO
	Normoxia	1.08257	0.997489	1.00328	0.969856	1.05425	0.969777	0.947575	0.948264	1.02694	0.916427	1.03746	1.04611	2.25688	0.660057	1.50099	2.03801	0.743571	1.51281	2.10878	0.761365	1.58574	0.639769	0.808357	0.661383	5.2097	1.27504	3.95795	4.98034	1.30414	4.15802	5.09305	1.24673	4.28909	1.31844	1.24928	1.27089
	Hypoxia	5.55308	5.95649	4.36104	5.13499	5.5797	5.06176	5.27392	5.56633	4.91393	4.08501	4.55187	4.87176	3.92923	1.623	2.19087	3.03276	1.46415	2.02234	3.24508	1.55377	2.00756	2.85303	2.40346	2.7147	11.0721	5.70257	10.5917	11.3473	5.89908	11.0598	11.0485	5.78596	11.4185	8.73631	9.44524	8.05331
			Group 1			Group 2			p-value
			Normoxia scramble		vs	Normoxia HIF-1α KO		ns	0.9950
			Normoxia scramble		vs	Normoxia PHD2/3 KO		**	0.0050
			Normoxia scramble		vs	Hypoxia scramble		****	<0.0001
			Hypoxia scramble		vs	Hypoxia HIF-1α KO		****	<0.0001
			Hypoxia scramble		vs	Hypoxia PHD2/3 KO		****	<0.0001

## Sheet: Suppl fig 2c2
Supplementary figure 2c2
		Fold change of Granzyme B MFI (relative to scramble in normoxia)
		Scramble									HIF-1α KO									PHD2/3 KO
	Normoxia	0.926501	0.991093	1.1787	1.00867	0.991093	1.18951	1.06482	1.01781	0.631786	0.7916	0.66282	1.04958	0.776535	0.704056	1.052	0.718329	0.713728	1.03311	1.80712	1.40113	1.83029	1.72152	1.97995	1.85626	1.52773	2.02196	1.88697
	Hypoxia	2.9863	2.73775	1.90486	2.7843	2.47935	1.87818	2.66651	2.44455	1.88697	1.10591	1.56382	1.54708	1.10591	1.59278	1.37471	0.74572	1.67171	1.50455	3.26706	3.98003	2.44692	3.11367	3.83946	2.35023	2.53915	3.84866	2.29516
			Group 1			Group 2			p-value
			Normoxia scramble		vs	Normoxia HIF-1α KO		ns	0.9350
			Normoxia scramble		vs	Normoxia PHD2/3 KO		***	0.0008
			Normoxia scramble		vs	Hypoxia scramble		****	<0.0001
			Hypoxia scramble		vs	Hypoxia HIF-1α KO		****	<0.0001
			Hypoxia scramble		vs	Hypoxia PHD2/3 KO		**	0.0071

## Sheet: Suppl fig 2c3
Supplementary figure 2c3
		CD69 MFI
		Scramble									HIF-1α KO									PHD2/3 KO
	Normoxia	4547	4407	3441	5224	5093	5158	5158	5050	4453	4594	4352	3568	4556	4325	2992	4623	4371	3052	7697	7596	5664	7189	7095	6267	6942	6881	5169
	Hypoxia	7333	7189	8854	7663	7512	8208	7748	7596	8486	5336	4997	5592	5235	4934	5652	5039	4721	5324	7095	6942	7852	6821	6674	8373	6660	6516	9177
			Group 1			Group 2			p-value
			Normoxia scramble		vs	Normoxia HIF-1α KO		ns	0.2957
			Normoxia scramble		vs	Normoxia PHD2/3 KO		****	<0.0001
			Normoxia scramble		vs	Hypoxia scramble		****	<0.0001
			Hypoxia scramble		vs	Hypoxia HIF-1α KO		****	<0.0001
			Hypoxia scramble		vs	Hypoxia PHD2/3 KO		ns	0.6309

## Sheet: Suppl fig 2d1
Supplementary figure 2d1
		MFI GzmB
		Control			IOX4
	Normoxia	2111	2185	2099	713	687	673
	Hypoxia	5521	4882	4425	1315	1358	1389
		Group 1			Group 2			p-value
		Normoxia Control		vs	Normoxia IOX4		****	<0.0001
		Hypoxia Control		vs	Hypoxia IOX4		****	<0.0001

## Sheet: Suppl fig 2d2
Supplementary figure 2d2
		MFI Lag3
		Control			IOX4
	Normoxia	2549	2490	2457	1492	1440	1350
	Hypoxia	3918	3902	4091	1968	1964	2017
		Group 1			Group 2			p-value
		Normoxia Control		vs	Normoxia IOX4		****	<0.0001
		Hypoxia Control		vs	Hypoxia IOX4		****	<0.0001

## Sheet: Suppl fig 2d3
Supplementary figure 2d3
		MFI TOX
		Control			IOX4
	Normoxia	576	576	567	395	383	402
	Hypoxia	1036	996	970	524	525	513
		Group 1			Group 2			p-value
		Normoxia Control		vs	Normoxia IOX4		****	<0.0001
		Hypoxia Control		vs	Hypoxia IOX4		****	<0.0001

[truncated: 3 more sheets: Suppl fig 2d4, Suppl fig 2d5, Suppl fig 2d6]
