# Supplementary material for: Enhanced tumor response to adoptive T cell therapy with PHD2/3-deficient CD8 T cells
Source: Nat Commun. 2024 Sep 6;15:7789. doi: 10.1038/s41467-024-51782-z (PMC11379939; doi:10.1038/s41467-024-51782-z)
Supplement: Supplementary file 4 — Source Data [file 41467_2024_51782_MOESM4_ESM.zip › Supplementary figure 3 .xlsx]

## Sheet: Suppl figure 3b left
Supplementary figure 3b left
		% of Slamf6+ cells among total CD45.1+ CD8+ T cells
		Scramble	PHD2/3 KO
		14.3	34
		18.8	45.8
		21.4	49.1
		46.6	43.3
		33.3	40.6
		19.5	43.7
		30
		33.3
			Group 1		Group 2		p-value
			Scramble	vs	PHD2/3 KO	**	0.0064

## Sheet: Suppl figure 3b right
Supplementary figure 3b right
		% of Tcf1+ cells among total CD45.1+ CD8+ T cells
		Scramble	PHD2/3 KO
		27.9	39.2
		14.7	39.3
		45.5	42.1
		16.6	24.6
		16.9	34.9
		26.5	34.5
		22.2
		20.3
			Group 1		Group 2		p-value
			Scramble	vs	PHD2/3 KO	*	0.0242

## Sheet: Suppl figure 3d
Supplementary figure 3d
		% of CD45.1pos cells among total CD8+ T cells
		Scramble						PHD2/3 KO
	LN	0.15	0.067	0.12	0.1	0.15	0.094	0.14	0.16	0.14	0.06	0.16	0.1	0.37	0.22	0.27	0.33
	Spleen	0.27	0.11	0.2	0.16	0.16	0.16	0.37	0.27	0.15	0.12	0.6	0.13	0.65	0.29	0.43	0.38
	Blood	0	0	0	0	0.029	0	0.9	0.69	0	0	0.59	0.35	0.34	0.31	0	0
			Group 1		Group 2		p-value
		LN	Scramble	vs	PHD2/3 KO	ns	0.0778
		Spleen	Scramble	vs	PHD2/3 KO	ns	0.0581
		Blood	Scramble	vs	PHD2/3 KO	*	0.0361
